# Supplementary material for: 1,8-Dibenzoyl-2,7-dimethoxy­naphthalene
Source: Acta Crystallogr Sect E Struct Rep Online. 2008 Apr 4;64(Pt 5):o807. doi: 10.1107/S1600536808007009 (PMC2961268; doi:10.1107/S1600536808007009)
Supplement: Supplementary file 1 [file e-64-0o807-sup1.cif]

##############################################################################
###                                                                        ###
###        Electronic paper (Acta Crystallographica Section E)             ###
###                                                                        ###
##############################################################################
#                                                                            #
# This CIF contains the data in a paper accepted for publication in Acta     #
# Crystallographica Section E. It conforms to the requirements of Notes      #
# for Authors for Section E, and has been peer reviewed under the auspices   #
# of the IUCr Commission on Journals.                                        #
#                                                                            #
# Full details of the Crystallographic Information File format               #
# are given in the paper "The Crystallographic Information File (CIF):       #
# a New Standard Archive File for Crystallography" by S. R. Hall, F. H.      #
# Allen and I. D. Brown [Acta Cryst. (1991), A47, 655-685].                  #
#                                                                            #
# The current version of the core CIF dictionary is obtainable from          #
# ftp://ftp.iucr.org/pub/cif_core.dic. The current version number is 2.4.    #
#                                                                            #
# Software is freely available for graphical display of the structure(s) in  #
# this CIF.  For information consult the CIF home page http://www.iucr.org/  #
# cif/home.html                                                              #
#                                                                            #
# This file may be used for bona fide research purposes within the           #
# scientific community so long as proper attribution is given to the journal # 
# article from which it was obtained.                                        #
#                                                                            #
##############################################################################
                                             
data_global
_audit_creation_method     SHELXL-97
_journal_date_recd_electronic     2008-03-10
_journal_date_accepted     2008-03-13
_journal_name_full     'Acta Crystallographica, Section E'
_journal_year     2008
_journal_volume     64
_journal_issue      5
_journal_page_first     o807
_journal_page_last     o807
_journal_paper_category     QO
_journal_coeditor_code     IS2282
_publ_contact_author_name     'Noriyuki Yonezawa'
_publ_contact_author_address
;
Department of Organic and Polymer Materials Chemistry
Tokyo University of Agriculture & Technology
Koganei
Tokyo 184-8588
Japan
;
_publ_contact_author_email     yonezawa@cc.tuat.ac.jp
_publ_contact_author_fax     '+81-42-388-7291'
_publ_contact_author_phone     '+81-42-388-7053'
_publ_section_title
;
1,8-Dibenzoyl-2,7-dimethoxynaphthalene
;
loop_
    _publ_author_name
    _publ_author_footnote
    _publ_author_address
    'Nakaema, Kosuke'
;
?
;
;
Department of Organic and Polymer Materials Chemistry
Tokyo University of Agriculture & Technology
Koganei
Tokyo 184-8588
Japan
;
    'Watanabe, Shoji' .
;
Department of Organic and Polymer Materials Chemistry
Tokyo University of Agriculture & Technology
Koganei
Tokyo 184-8588
Japan
;
    'Okamoto, Akiko' .
;
Department of Organic and Polymer Materials Chemistry
Tokyo University of Agriculture & Technology
Koganei
Tokyo 184-8588
Japan
;
    'Noguchi, Keiichi' .
;
Instrumentation Analysis Center
Tokyo University of Agriculture & Technology
Koganei
Tokyo 184-8588
Japan
;
    'Yonezawa, Noriyuki' .
;
Department of Organic and Polymer Materials Chemistry
Tokyo University of Agriculture & Technology
Koganei
Tokyo 184-8588
Japan
;
data_I
_chemical_name_systematic
;
1,8-Dibenzoyl-2,7-dimethoxynaphthalene
;
_chemical_name_common     ?
_chemical_formula_moiety     'C26 H20 O4'
_chemical_formula_sum     'C26 H20 O4'
_chemical_formula_iupac     'C26 H20 O4'
_chemical_formula_weight     396.42
_chemical_melting_point     ?
_symmetry_cell_setting     monoclinic
_symmetry_space_group_name_H-M     'C 1 2/c 1'
_symmetry_space_group_name_Hall     '-C 2yc'
loop_
    _symmetry_equiv_pos_site_id
    _symmetry_equiv_pos_as_xyz
    1 '+X,+Y,+Z'
    2 '-X,+Y,1/2-Z'
    3 '-X,-Y,-Z'
    4 '+X,-Y,1/2+Z'
    5 '1/2+X,1/2+Y,+Z'
    6 '1/2-X,1/2+Y,1/2-Z'
    7 '1/2-X,1/2-Y,-Z'
    8 '1/2+X,1/2-Y,1/2+Z'
_cell_length_a     13.9677(4)
_cell_length_b     10.2145(3)
_cell_length_c     14.6966(4)
_cell_angle_alpha     90.00
_cell_angle_beta     109.711(2)
_cell_angle_gamma     90.00
_cell_volume     1973.95(10)
_cell_formula_units_Z     4
_cell_measurement_reflns_used     10115
_cell_measurement_theta_min     3.2
_cell_measurement_theta_max     68.1
_cell_measurement_temperature     93(2)
_exptl_crystal_description     needle
_exptl_crystal_colour     colorless
_exptl_crystal_size_max     0.50
_exptl_crystal_size_mid     0.10
_exptl_crystal_size_min     0.10
_exptl_crystal_density_diffrn     1.334
_exptl_crystal_density_meas     ?
_exptl_crystal_density_method     'not measured'
_exptl_crystal_F_000     832
_exptl_absorpt_coefficient_mu     0.723
_exptl_absorpt_correction_type     numerical
_exptl_absorpt_process_details     '(<i>NUMABS</i>; Higashi, 1999)'
_exptl_absorpt_correction_T_min     0.838
_exptl_absorpt_correction_T_max     0.930
_exptl_special_details
;
;
_diffrn_ambient_temperature     93(2)
_diffrn_radiation_type     CuK\a
_diffrn_radiation_wavelength     1.54187
_diffrn_radiation_source     'rotating anode'
_diffrn_radiation_monochromator     graphite
_diffrn_measurement_device_type     'Rigaku R-AXIS RAPID'
_diffrn_measurement_method     \w
_diffrn_detector_area_resol_mean     10.00
_diffrn_reflns_number     17362
_diffrn_reflns_av_R_equivalents     0.0268
_diffrn_reflns_av_sigmaI/netI     0.0158
_diffrn_reflns_theta_min     5.48
_diffrn_reflns_theta_max     68.21
_diffrn_reflns_theta_full     68.21
_diffrn_measured_fraction_theta_max     0.996
_diffrn_measured_fraction_theta_full     0.996
_diffrn_reflns_limit_h_min     -16
_diffrn_reflns_limit_h_max     16
_diffrn_reflns_limit_k_min     -12
_diffrn_reflns_limit_k_max     12
_diffrn_reflns_limit_l_min     -17
_diffrn_reflns_limit_l_max     17
_refine_special_details
;
 Refinement of F^2^ against ALL reflections.  The weighted R-factor wR and
 goodness of fit S are based on F^2^, conventional R-factors R are based
 on F, with F set to zero for negative F^2^. The threshold expression of
 F^2^ > 2sigma(F^2^) is used only for calculating R-factors(gt) etc. and is
 not relevant to the choice of reflections for refinement.  R-factors based
 on F^2^ are statistically about twice as large as those based on F, and R-
 factors based on ALL data will be even larger.
;
_reflns_number_total     1807
_reflns_number_gt     1461
_reflns_threshold_expression     I>2\s(I)
_refine_ls_structure_factor_coef     Fsqd
_refine_ls_matrix_type     full
_refine_ls_R_factor_all     0.0469
_refine_ls_R_factor_gt     0.0386
_refine_ls_wR_factor_gt     0.1067
_refine_ls_wR_factor_ref     0.1147
_refine_ls_goodness_of_fit_ref     1.083
_refine_ls_restrained_S_all     1.083
_refine_ls_number_reflns     1807
_refine_ls_number_parameters     139
_refine_ls_number_restraints     0
_refine_ls_hydrogen_treatment     constr
_refine_ls_weighting_scheme     calc
_refine_ls_weighting_details
         'calc w=1/[\s^2^(Fo^2^)+(0.0579P)^2^+0.9602P] where P=(Fo^2^+2Fc^2^)/3'
_atom_sites_solution_hydrogens     difmap
_atom_sites_solution_primary     direct
_atom_sites_solution_secondary     difmap
_refine_ls_shift/su_max     0.000
_refine_ls_shift/su_mean     0.000
_refine_diff_density_max     0.193
_refine_diff_density_min     -0.212
_refine_ls_extinction_method     'SHELXL97 (Sheldrick, 2008)'
_refine_ls_extinction_coef     0.00121(18)
_refine_ls_extinction_expression
                                  'Fc^*^=kFc[1+0.001xFc^2^\l^3^/sin(2\q)]^-1/4^'
loop_
    _atom_type_symbol
    _atom_type_description
    _atom_type_scat_dispersion_real
    _atom_type_scat_dispersion_imag
    _atom_type_scat_source
    'C' 'C' 0.0181 0.0091
                         'International Tables Vol C Tables 4.2.6.8 and 6.1.1.4'
    'H' 'H' 0.0000 0.0000
                         'International Tables Vol C Tables 4.2.6.8 and 6.1.1.4'
    'O' 'O' 0.0492 0.0322
                         'International Tables Vol C Tables 4.2.6.8 and 6.1.1.4'
_computing_data_collection     'PROCESS-AUTO (Rigaku, 1998)'
_computing_cell_refinement     'PROCESS-AUTO (Rigaku, 1998)'
_computing_data_reduction     'CrystalStructure (Rigaku/MSC, 2004)'
_computing_structure_solution     'SIR2004 (Burla <i>et al.</i>,  2005)'
_computing_structure_refinement     'SHELXL97 (Sheldrick, 2008)'
_computing_molecular_graphics     'ORTEPIII  (Burnett & Johnson, 1996)'
_computing_publication_material     'SHELXL97 (Sheldrick, 2008)'
loop_
    _atom_site_type_symbol
    _atom_site_label
    _atom_site_fract_x
    _atom_site_fract_y
    _atom_site_fract_z
    _atom_site_U_iso_or_equiv
    _atom_site_adp_type
    _atom_site_calc_flag
    _atom_site_refinement_flags
    _atom_site_occupancy
    _atom_site_disorder_assembly
    _atom_site_disorder_group
    O O1 0.11104(8) 0.59739(10) 0.22559(7) 0.0399(3) Uani d . 1 . .
    O O2 0.26822(8) 0.39816(11) 0.37874(9) 0.0530(4) Uani d . 1 . .
    C C1 0.09424(11) 0.39621(13) 0.29711(10) 0.0325(3) Uani d . 1 . .
    C C2 0.18262(12) 0.32529(15) 0.33814(11) 0.0393(4) Uani d . 1 . .
    C C3 0.18231(14) 0.18652(16) 0.33535(12) 0.0470(4) Uani d . 1 . .
    H H3 0.2436 0.1385 0.3626 0.056 Uiso calc R 1 . .
    C C4 0.09246(14) 0.12359(15) 0.29280(11) 0.0463(4) Uani d . 1 . .
    H H4 0.0919 0.0306 0.2919 0.056 Uiso calc R 1 . .
    C C5 0.0000 0.19109(19) 0.2500 0.0383(5) Uani d S 1 . .
    C C6 0.0000 0.33146(18) 0.2500 0.0319(4) Uani d S 1 . .
    C C7 0.10671(10) 0.54368(14) 0.29822(10) 0.0313(3) Uani d . 1 . .
    C C8 0.11341(10) 0.61894(13) 0.38633(10) 0.0316(3) Uani d . 1 . .
    C C9 0.12438(11) 0.75478(14) 0.38552(11) 0.0368(4) Uani d . 1 . .
    H H9 0.1276 0.7970 0.3291 0.044 Uiso calc R 1 . .
    C C10 0.13055(12) 0.82794(16) 0.46611(12) 0.0431(4) Uani d . 1 . .
    H H10 0.1384 0.9203 0.4652 0.052 Uiso calc R 1 . .
    C C11 0.12535(12) 0.76686(17) 0.54845(12) 0.0448(4) Uani d . 1 . .
    H H11 0.1296 0.8173 0.6040 0.054 Uiso calc R 1 . .
    C C12 0.11397(12) 0.63233(17) 0.54997(11) 0.0447(4) Uani d . 1 . .
    H H12 0.1102 0.5906 0.6064 0.054 Uiso calc R 1 . .
    C C13 0.10816(11) 0.55857(15) 0.46934(10) 0.0376(4) Uani d . 1 . .
    H H13 0.1006 0.4662 0.4707 0.045 Uiso calc R 1 . .
    C C14 0.36309(13) 0.3343(2) 0.42144(14) 0.0592(5) Uani d . 1 . .
    H H14A 0.4171 0.3999 0.4447 0.071 Uiso calc R 1 . .
    H H14B 0.3771 0.2783 0.3733 0.071 Uiso calc R 1 . .
    H H14C 0.3606 0.2805 0.4758 0.071 Uiso calc R 1 . .
loop_
    _atom_site_aniso_label
    _atom_site_aniso_U_11
    _atom_site_aniso_U_22
    _atom_site_aniso_U_33
    _atom_site_aniso_U_12
    _atom_site_aniso_U_13
    _atom_site_aniso_U_23
    O1 0.0505(6) 0.0371(6) 0.0351(6) -0.0020(4) 0.0185(5) 0.0020(4)
    O2 0.0393(6) 0.0456(7) 0.0658(8) 0.0087(5) 0.0068(5) -0.0046(6)
    C1 0.0421(8) 0.0273(7) 0.0311(7) 0.0034(6) 0.0161(6) 0.0006(5)
    C2 0.0446(9) 0.0366(8) 0.0366(8) 0.0058(6) 0.0134(7) -0.0009(6)
    C3 0.0591(10) 0.0375(9) 0.0442(9) 0.0160(7) 0.0170(8) 0.0021(7)
    C4 0.0708(12) 0.0281(8) 0.0428(9) 0.0076(7) 0.0227(8) 0.0014(6)
    C5 0.0583(13) 0.0268(10) 0.0342(11) 0.000 0.0212(10) 0.000
    C6 0.0454(11) 0.0266(9) 0.0278(10) 0.000 0.0177(9) 0.000
    C7 0.0307(7) 0.0306(7) 0.0330(8) 0.0011(5) 0.0116(6) 0.0022(6)
    C8 0.0300(7) 0.0312(7) 0.0333(8) -0.0003(5) 0.0101(6) -0.0011(6)
    C9 0.0415(8) 0.0320(7) 0.0367(8) 0.0012(6) 0.0130(6) 0.0018(6)
    C10 0.0453(9) 0.0353(8) 0.0478(10) 0.0000(6) 0.0143(7) -0.0069(7)
    C11 0.0426(9) 0.0515(10) 0.0415(9) -0.0001(7) 0.0157(7) -0.0136(7)
    C12 0.0493(9) 0.0534(10) 0.0356(9) -0.0040(7) 0.0199(7) -0.0013(7)
    C13 0.0408(8) 0.0359(8) 0.0381(8) -0.0025(6) 0.0159(6) 0.0013(6)
    C14 0.0465(10) 0.0653(11) 0.0578(11) 0.0221(9) 0.0070(8) -0.0151(9)
_geom_special_details
;
 All esds (except the esd in the dihedral angle between two l.s. planes)
 are estimated using the full covariance matrix.  The cell esds are taken
 into account individually in the estimation of esds in distances, angles
 and torsion angles; correlations between esds in cell parameters are only
 used when they are defined by crystal symmetry.  An approximate (isotropic)
 treatment of cell esds is used for estimating esds involving l.s. planes.
;
loop_
    _geom_bond_atom_site_label_1
    _geom_bond_atom_site_label_2
    _geom_bond_site_symmetry_2
    _geom_bond_distance
    _geom_bond_publ_flag
    O1 C7 . 1.2197(16) ?
    O2 C2 . 1.3633(19) ?
    O2 C14 . 1.4194(19) ?
    C1 C2 . 1.382(2) ?
    C1 C6 . 1.4264(17) ?
    C1 C7 . 1.5158(19) ?
    C2 C3 . 1.418(2) ?
    C3 C4 . 1.360(2) ?
    C3 H3 . 0.9500 ?
    C4 C5 . 1.4110(19) ?
    C4 H4 . 0.9500 ?
    C5 C6 . 1.434(3) ?
    C7 C8 . 1.4814(19) ?
    C8 C13 . 1.3908(19) ?
    C8 C9 . 1.396(2) ?
    C9 C10 . 1.378(2) ?
    C9 H9 . 0.9500 ?
    C10 C11 . 1.385(2) ?
    C10 H10 . 0.9500 ?
    C11 C12 . 1.384(2) ?
    C11 H11 . 0.9500 ?
    C12 C13 . 1.383(2) ?
    C12 H12 . 0.9500 ?
    C13 H13 . 0.9500 ?
    C14 H14A . 0.9800 ?
    C14 H14B . 0.9800 ?
    C14 H14C . 0.9800 ?
loop_
    _geom_angle_atom_site_label_1
    _geom_angle_atom_site_label_2
    _geom_angle_atom_site_label_3
    _geom_angle_site_symmetry_1
    _geom_angle_site_symmetry_3
    _geom_angle
    _geom_angle_publ_flag
    C2 O2 C14 . . 119.52(13) ?
    C2 C1 C6 . . 120.72(14) ?
    C2 C1 C7 . . 115.70(13) ?
    C6 C1 C7 . . 123.36(13) ?
    O2 C2 C1 . . 115.29(13) ?
    O2 C2 C3 . . 123.51(14) ?
    C1 C2 C3 . . 121.19(15) ?
    C4 C3 C2 . . 118.62(15) ?
    C4 C3 H3 . . 120.7 ?
    C2 C3 H3 . . 120.7 ?
    C3 C4 C5 . . 122.54(15) ?
    C3 C4 H4 . . 118.7 ?
    C5 C4 H4 . . 118.7 ?
    C4 C5 C4 2 . 121.50(19) ?
    C4 C5 C6 2 . 119.25(10) ?
    C4 C5 C6 . . 119.25(10) ?
    C1 C6 C1 . 2 124.75(17) ?
    C1 C6 C5 . . 117.62(9) ?
    C1 C6 C5 2 . 117.62(9) ?
    O1 C7 C8 . . 121.63(13) ?
    O1 C7 C1 . . 118.49(12) ?
    C8 C7 C1 . . 119.88(12) ?
    C13 C8 C9 . . 119.10(13) ?
    C13 C8 C7 . . 122.02(13) ?
    C9 C8 C7 . . 118.88(13) ?
    C10 C9 C8 . . 120.44(14) ?
    C10 C9 H9 . . 119.8 ?
    C8 C9 H9 . . 119.8 ?
    C9 C10 C11 . . 120.00(15) ?
    C9 C10 H10 . . 120.0 ?
    C11 C10 H10 . . 120.0 ?
    C12 C11 C10 . . 120.09(15) ?
    C12 C11 H11 . . 120.0 ?
    C10 C11 H11 . . 120.0 ?
    C13 C12 C11 . . 120.05(15) ?
    C13 C12 H12 . . 120.0 ?
    C11 C12 H12 . . 120.0 ?
    C12 C13 C8 . . 120.31(14) ?
    C12 C13 H13 . . 119.8 ?
    C8 C13 H13 . . 119.8 ?
    O2 C14 H14A . . 109.5 ?
    O2 C14 H14B . . 109.5 ?
    H14A C14 H14B . . 109.5 ?
    O2 C14 H14C . . 109.5 ?
    H14A C14 H14C . . 109.5 ?
    H14B C14 H14C . . 109.5 ?
loop_
    _geom_torsion_atom_site_label_1
    _geom_torsion_atom_site_label_2
    _geom_torsion_atom_site_label_3
    _geom_torsion_atom_site_label_4
    _geom_torsion_site_symmetry_1
    _geom_torsion_site_symmetry_2
    _geom_torsion_site_symmetry_3
    _geom_torsion_site_symmetry_4
    _geom_torsion
    _geom_torsion_publ_flag
    C14 O2 C2 C1 . . . . -179.05(14) ?
    C14 O2 C2 C3 . . . . -0.3(2) ?
    C6 C1 C2 O2 . . . . 178.29(11) ?
    C7 C1 C2 O2 . . . . 3.43(18) ?
    C6 C1 C2 C3 . . . . -0.5(2) ?
    C7 C1 C2 C3 . . . . -175.33(14) ?
    O2 C2 C3 C4 . . . . -179.86(14) ?
    C1 C2 C3 C4 . . . . -1.2(2) ?
    C2 C3 C4 C5 . . . . 1.1(2) ?
    C3 C4 C5 C4 . . . 2 -179.31(17) ?
    C3 C4 C5 C6 . . . . 0.69(17) ?
    C2 C1 C6 C1 . . . 2 -177.80(14) ?
    C7 C1 C6 C1 . . . 2 -3.35(9) ?
    C2 C1 C6 C5 . . . . 2.20(14) ?
    C7 C1 C6 C5 . . . . 176.65(9) ?
    C4 C5 C6 C1 2 . . . 177.70(9) ?
    C4 C5 C6 C1 . . . . -2.30(9) ?
    C4 C5 C6 C1 2 . . 2 -2.30(9) ?
    C4 C5 C6 C1 . . . 2 177.70(9) ?
    C2 C1 C7 O1 . . . . 97.99(16) ?
    C6 C1 C7 O1 . . . . -76.73(16) ?
    C2 C1 C7 C8 . . . . -81.97(16) ?
    C6 C1 C7 C8 . . . . 103.32(14) ?
    O1 C7 C8 C13 . . . . 179.76(13) ?
    C1 C7 C8 C13 . . . . -0.29(19) ?
    O1 C7 C8 C9 . . . . 0.4(2) ?
    C1 C7 C8 C9 . . . . -179.69(12) ?
    C13 C8 C9 C10 . . . . 0.4(2) ?
    C7 C8 C9 C10 . . . . 179.81(13) ?
    C8 C9 C10 C11 . . . . -0.3(2) ?
    C9 C10 C11 C12 . . . . 0.0(2) ?
    C10 C11 C12 C13 . . . . 0.2(2) ?
    C11 C12 C13 C8 . . . . -0.2(2) ?
    C9 C8 C13 C12 . . . . -0.1(2) ?
    C7 C8 C13 C12 . . . . -179.53(13) ?
loop_
    _geom_hbond_atom_site_label_D
    _geom_hbond_atom_site_label_H
    _geom_hbond_atom_site_label_A
    _geom_hbond_site_symmetry_A
    _geom_hbond_distance_DH
    _geom_hbond_distance_HA
    _geom_hbond_distance_DA
    _geom_hbond_angle_DHA
    _geom_hbond_publ_flag
    C12 H12 O1 4_565 0.95 2.60 3.4987(19) 159 y
    C14 H14B O1 6_545 0.98 2.39 3.344(2) 164 y
