# Supplementary material for: 1,8-Dibenzoyl-2,7-dimethoxy­naphthalene
Source: Acta Crystallogr Sect E Struct Rep Online. 2008 Apr 4;64(Pt 5):o807. doi: 10.1107/S1600536808007009 (PMC2961268; doi:10.1107/S1600536808007009)
Supplement: Supplementary file 2 [file e-64-0o807-Isup2.hkl]

#
# h,k,l, Fc-squared, Fo-squared, sigma(Fo-squared) and status flag
#
data_I
_shelx_title '  071029-2'
_shelx_refln_list_code          4
_shelx_F_calc_maximum      300.50
_exptl_crystal_F_000       832.00
_reflns_d_resolution_high  0.8302
 
loop_
 _symmetry_equiv_pos_as_xyz
 'x, y, z'
 '-x, y, -z+1/2'
 'x+1/2, y+1/2, z'
 '-x+1/2, y+1/2, -z+1/2'
 '-x, -y, -z'
 'x, -y, z-1/2'
 '-x+1/2, -y+1/2, -z'
 'x+1/2, -y+1/2, z-1/2'
 
_cell_length_a    13.9677
_cell_length_b    10.2145
_cell_length_c    14.6966
_cell_angle_alpha  90.000
_cell_angle_beta  109.711
_cell_angle_gamma  90.000
 
_shelx_F_squared_multiplier     1.000
 
loop_
 _refln_index_h
 _refln_index_k
 _refln_index_l
 _refln_F_squared_calc
 _refln_F_squared_meas
 _refln_F_squared_sigma
 _refln_observed_status
   2   0   0       46.44       81.76      2.72 o
   4   0   0    90300.20    98006.07   1037.37 o
   6   0   0     4708.37     4874.04     39.05 o
   8   0   0    16445.25    17211.83    170.34 o
  10   0   0     3777.69     3969.81     50.40 o
  12   0   0      507.91      508.91     12.98 o
  14   0   0      730.56      752.70     14.55 o
   1   1   0    11896.28    11224.77     55.42 o
   3   1   0      814.59      845.14      7.67 o
   5   1   0    12443.10    12433.61     69.14 o
   7   1   0       99.34      109.13      2.20 o
   9   1   0     1623.22     1715.16     13.02 o
  11   1   0     1069.30     1108.08     15.72 o
  13   1   0     1013.38     1062.65     15.25 o
  15   1   0      144.16      144.52      6.03 o
   0   2   0     8038.72     7267.85     63.61 o
   2   2   0      595.79      557.63      6.50 o
   4   2   0      528.25      517.21      4.61 o
   6   2   0     6581.92     7188.50     38.34 o
   8   2   0      117.53      117.92      2.07 o
  10   2   0      269.39      285.29      5.61 o
  12   2   0       95.99       96.20      5.12 o
  14   2   0      152.33      142.81      8.06 o
   1   3   0     2846.54     2569.07     14.00 o
   3   3   0     2825.12     2696.25     13.01 o
   5   3   0      473.98      503.70      4.27 o
   7   3   0      403.45      399.64      3.28 o
   9   3   0       78.09       76.27      2.94 o
  11   3   0      376.87      343.04      9.60 o
  13   3   0       20.60       16.46      4.27 o
  15   3   0       13.50        6.36      3.16 o
   0   4   0    18683.84    18693.64    154.39 o
   2   4   0       81.06       66.06      1.89 o
   4   4   0      532.68      549.83      4.33 o
   6   4   0     2395.25     2619.44     14.32 o
   8   4   0      413.35      436.97      7.60 o
  10   4   0      364.16      347.35      7.72 o
  12   4   0       66.93       61.49      3.96 o
  14   4   0       90.37      102.47      8.03 o
   1   5   0     6408.72     6951.55     35.86 o
   3   5   0     2376.68     2452.00     12.76 o
   5   5   0     4636.57     5069.52     27.82 o
   7   5   0     1508.20     1515.20     20.84 o
   9   5   0      573.46      556.89     16.83 o
  11   5   0       20.81       18.05      4.50 o
  13   5   0      436.57      505.51     13.80 o
   0   6   0      682.86      653.97      6.45 o
   2   6   0        0.57        1.71      0.76 o
   4   6   0      850.52      860.06      6.73 o
   6   6   0     3511.69     3550.82     33.80 o
   8   6   0      611.41      611.50     11.60 o
  10   6   0       91.08      107.22      5.53 o
  12   6   0      104.65       79.46      5.31 o
   1   7   0        3.93        5.55      1.41 o
   3   7   0        0.01        0.92      0.91 o
   5   7   0      647.64      651.09      9.86 o
   7   7   0       17.84       14.10      3.15 o
   9   7   0        0.08        1.27      1.92 o
  11   7   0       10.07        7.73      2.75 o
  13   7   0        0.57       -0.55      2.97 o
   0   8   0       15.87       10.54      3.80 o
   2   8   0       23.38       21.16      2.77 o
   4   8   0      336.24      288.22      7.10 o
   6   8   0     1354.31     1427.84     21.16 o
   8   8   0      260.73      281.77      9.27 o
  10   8   0        0.04        0.14      1.48 o
  12   8   0       55.95       56.30     17.33 o
   1   9   0        0.37       -0.55      1.36 o
   3   9   0       39.15       31.66      3.88 o
   5   9   0      234.92      245.59      8.18 o
   7   9   0      121.07      138.19      6.77 o
   9   9   0       16.76       15.14      3.58 o
   0  10   0       58.15       54.63      5.59 o
   2  10   0       40.76       37.70      4.30 o
   4  10   0      275.43      238.78     12.67 o
   6  10   0       19.78       24.27      4.03 o
   8  10   0       92.44      104.47      7.41 o
   1  11   0        1.55        2.65      2.29 o
   3  11   0       18.23        9.70      2.43 o
   5  11   0       13.75        9.73      2.43 o
   7  11   0        4.56        1.63      3.32 o
   0  12   0        6.23        0.97      4.15 o
   2  12   0       33.45       29.98      6.64 o
 -15   1   1      191.50      167.53      6.94 o
 -13   1   1      344.11      323.49      6.92 o
 -11   1   1       70.21       75.92      3.66 o
  -9   1   1     2300.07     2463.44     16.17 o
  -7   1   1     1758.55     1822.53      9.68 o
  -5   1   1    15947.07    15659.68     88.43 o
  -3   1   1     7221.56     6622.97     38.94 o
  -1   1   1      140.06      135.38      2.09 o
   1   1   1     2779.12     2500.90     12.59 o
   3   1   1    19335.92    18547.09    114.88 o
   5   1   1      155.10      189.55      3.46 o
   7   1   1     3514.80     3485.09     19.57 o
   9   1   1        0.20        2.80      1.53 o
  11   1   1     3659.81     3876.95     36.51 o
  13   1   1       21.14       21.56      2.83 o
  15   1   1       78.07       45.70      6.43 o
 -14   2   1       93.21       90.35      4.71 o
 -12   2   1       13.08       10.25      2.55 o
 -10   2   1     1866.28     1956.13     18.37 o
  -8   2   1      532.44      577.46      4.35 o
  -6   2   1     1286.57     1330.30      8.33 o
  -4   2   1     3373.89     3314.55     17.16 o
  -2   2   1    15739.64    14642.57     85.93 o
   0   2   1      587.45      601.32      7.02 o
   2   2   1      806.45      766.40      6.45 o
   4   2   1     5564.82     5496.70     30.09 o
   6   2   1        0.05        3.84      1.27 o
   8   2   1     1342.24     1415.83     10.33 o
  10   2   1        0.34        1.75      2.03 o
  12   2   1      119.99      122.01      4.79 o
  14   2   1      193.23      186.24      6.28 o
 -15   3   1      109.87      108.35      5.07 o
 -13   3   1        0.32       -0.40      2.80 o
 -11   3   1        2.64        8.48      2.83 o
  -9   3   1      146.54      129.77      3.05 o
  -7   3   1      212.48      236.72      3.03 o
  -5   3   1       78.45       58.88      1.46 o
  -3   3   1        7.95        8.67      1.22 o
  -1   3   1        5.66        8.44      1.35 o
   1   3   1     2475.15     2373.07     12.95 o
   3   3   1     2945.09     2923.87     15.26 o
   5   3   1      823.14      964.71      6.58 o
   7   3   1       46.62       52.65      1.76 o
   9   3   1     1545.27     1618.92     15.66 o
  11   3   1      173.42      146.72      6.18 o
  13   3   1      288.04      280.78     11.53 o
  15   3   1        1.83       -0.35      2.60 o
 -14   4   1      116.51      111.10      5.05 o
 -12   4   1       10.66       15.39      4.03 o
 -10   4   1      747.18      778.65     12.77 o
  -8   4   1        0.53        0.67      1.08 o
  -6   4   1      377.07      361.68      3.67 o
  -4   4   1     2803.83     2903.26     14.57 o
  -2   4   1     3694.09     3782.82     18.69 o
   0   4   1     1701.00     1592.85      9.20 o
   2   4   1      431.01      447.58      3.88 o
   4   4   1     3454.02     3467.30     23.38 o
   6   4   1      144.89      144.77      2.35 o
   8   4   1     1048.56     1083.53     13.26 o
  10   4   1       32.94       24.06      3.63 o
  12   4   1      141.93      130.27      5.53 o
  14   4   1       12.48        2.94      2.97 o
 -13   5   1       18.78       16.31      2.86 o
 -11   5   1      524.84      467.80     12.54 o
  -9   5   1      293.39      308.75      7.01 o
  -7   5   1       81.61       81.12      2.25 o
  -5   5   1      432.47      501.84      4.62 o
  -3   5   1        3.92        4.14      0.81 o
  -1   5   1     6875.70     7180.86     41.29 o
   1   5   1      224.07      236.95      2.81 o
   3   5   1      931.80      910.42      6.14 o
   5   5   1       50.60       36.88      1.53 o
   7   5   1       52.94       68.44      3.65 o
   9   5   1       96.85       81.83      3.51 o
  11   5   1      156.00      117.38      6.73 o
  13   5   1       34.05       19.67      3.54 o
 -14   6   1        8.36        2.32      2.86 o
 -12   6   1       45.62       34.01      4.14 o
 -10   6   1      119.90      122.98      5.33 o
  -8   6   1       64.88       63.82      4.24 o
  -6   6   1      165.33      171.17      3.52 o
  -4   6   1      272.39      264.55      3.03 o
  -2   6   1      857.01      930.14      6.33 o
   0   6   1      217.12      212.69      2.81 o
   2   6   1      219.00      246.40      2.84 o
   4   6   1      285.44      275.24      3.16 o
   6   6   1      198.24      199.92      5.22 o
   8   6   1        3.66        5.54      2.41 o
  10   6   1      377.51      348.56      8.59 o
  12   6   1        0.00        3.34      2.55 o
 -13   7   1       45.06       45.80      8.59 o
 -11   7   1       16.82       16.52      2.83 o
  -9   7   1       44.81       41.91      5.10 o
  -7   7   1      545.23      548.69      9.85 o
  -5   7   1      129.11      118.39      5.77 o
  -3   7   1        6.58        2.32      1.07 o
  -1   7   1      276.75      294.61      3.85 o
   1   7   1       72.67       63.81      2.24 o
   3   7   1      465.45      502.37      5.86 o
   5   7   1     3462.27     3556.50     39.51 o
   7   7   1        4.59        2.87      2.13 o
   9   7   1        8.83        7.43      2.57 o
  11   7   1       25.56       16.37      2.56 o
 -12   8   1       97.25      110.32      6.49 o
 -10   8   1        0.18        2.04      2.61 o
  -8   8   1        2.31        1.70      3.06 o
  -6   8   1     1185.28     1238.53     18.82 o
  -4   8   1      230.66      228.29      7.24 o
  -2   8   1        3.04        2.67      1.79 o
   0   8   1       15.81       18.59      2.48 o
   2   8   1      320.48      327.14      7.13 o
   4   8   1       18.89       11.78      2.95 o
   6   8   1        0.01        1.52      2.10 o
   8   8   1       12.39       17.28      2.96 o
  10   8   1       12.97        9.39      2.62 o
 -11   9   1      210.36      260.10     10.28 o
  -9   9   1        0.56       -1.58      2.97 o
  -7   9   1        0.06        1.13      2.91 o
  -5   9   1        1.01        1.14      2.79 o
  -3   9   1       18.18       13.13      3.34 o
  -1   9   1      706.62      522.38      9.71 o
   1   9   1      135.67      141.24      5.22 o
   3   9   1       76.81       57.55      3.69 o
   5   9   1      252.08      279.15      7.30 o
   7   9   1      150.57      171.69      6.05 o
   9   9   1        3.41        3.31      2.01 o
  -8  10   1        0.92        0.78      2.21 o
  -6  10   1       44.03       40.70      4.18 o
  -4  10   1       39.29       31.25      3.98 o
  -2  10   1      117.34       89.38      4.67 o
   0  10   1      230.52      161.33      7.84 o
   2  10   1       13.99        9.17      2.87 o
   4  10   1       86.02       88.87      5.58 o
   6  10   1        2.96        2.86      2.18 o
   8  10   1       39.28       20.55      4.87 o
  -7  11   1       96.02      107.66      5.08 o
  -5  11   1       56.90       59.55      8.20 o
  -3  11   1       11.12        3.40      2.45 o
  -1  11   1      218.58      188.96     13.47 o
   1  11   1        9.07        4.42      2.83 o
   3  11   1       30.68       22.24      4.32 o
   5  11   1       67.84       85.31      9.10 o
  -2  12   1        0.54        0.90      1.98 o
   0  12   1        2.33        2.40      2.22 o
   2  12   1       44.43       16.18      4.45 o
 -16   0   2      201.93      190.96      9.53 o
 -14   0   2      347.18      333.74     29.97 o
 -12   0   2     5488.20     5872.00     91.26 o
 -10   0   2      234.58      215.52      5.69 o
  -8   0   2     1530.59     1497.16     12.27 o
  -6   0   2     1364.79     1364.75     11.41 o
  -4   0   2     5515.20     5050.08     37.30 o
  -2   0   2    27582.93    27016.54    232.12 o
   0   0   2     1912.88     1962.00     13.76 o
   2   0   2     2300.25     2096.90     17.19 o
   4   0   2     2174.98     2082.63     15.01 o
   6   0   2      118.00      143.73      3.65 o
   8   0   2      443.94      476.37      8.22 o
  10   0   2     3003.53     3171.47     50.68 o
  12   0   2       44.88       43.79      4.20 o
  14   0   2        0.92        0.00      1.24 o
 -15   1   2       12.46        8.84      2.82 o
 -13   1   2        6.59        5.74      2.49 o
 -11   1   2       25.09       40.27      3.16 o
  -9   1   2      316.73      330.88      3.66 o
  -7   1   2      331.69      424.17      3.86 o
  -5   1   2       25.28       27.62      1.91 o
  -3   1   2     1043.32     1039.41      8.67 o
  -1   1   2    12391.77    11521.99     61.64 o
   1   1   2     1349.63     1272.82     10.00 o
   3   1   2      503.29      523.70      4.57 o
   5   1   2      879.70      968.36      6.50 o
   7   1   2     1503.92     1647.71     11.02 o
   9   1   2       33.58       48.01      3.56 o
  11   1   2       64.43       51.37      3.37 o
  13   1   2       35.76       33.66      2.95 o
  15   1   2       11.20        1.95      4.07 o
 -16   2   2        0.55       -0.21      1.87 o
 -14   2   2        4.19        2.04      2.17 o
 -12   2   2      230.62      229.34      6.52 o
 -10   2   2        2.96        0.98      1.58 o
  -8   2   2      503.53      466.12      3.95 o
  -6   2   2     3323.36     3687.47     18.94 o
  -4   2   2     1296.08     1249.49      8.26 o
  -2   2   2       81.46       99.01      3.11 o
   0   2   2     1936.16     1750.27     13.41 o
   2   2   2        0.02        2.96      1.00 o
   4   2   2    11498.35    11711.23     67.78 o
   6   2   2        4.64        1.26      0.82 o
   8   2   2      694.80      761.69      8.31 o
  10   2   2       53.35       54.20      3.34 o
  12   2   2      196.86      196.11      5.74 o
  14   2   2       12.50        4.48      2.14 o
 -15   3   2       75.20       71.10     11.02 o
 -13   3   2        2.70        3.71      2.43 o
 -11   3   2      299.45      316.48      6.99 o
  -9   3   2      149.49      151.19      3.94 o
  -7   3   2      702.45      722.76      6.39 o
  -5   3   2       91.68       96.56      2.33 o
  -3   3   2     2304.14     2164.39     11.85 o
  -1   3   2     1701.04     1647.19      9.33 o
   1   3   2       94.45       94.28      2.23 o
   3   3   2       81.56       77.45      1.66 o
   5   3   2       27.46       18.08      1.41 o
   7   3   2      241.95      243.74      3.29 o
   9   3   2       32.14       35.40      3.61 o
  11   3   2       29.58       33.98      3.88 o
  13   3   2       16.33       11.24      3.45 o
 -14   4   2        2.70        1.52      1.91 o
 -12   4   2      377.47      336.31      8.69 o
 -10   4   2       42.64       41.29      2.91 o
  -8   4   2       66.10       56.56      3.02 o
  -6   4   2      374.44      394.33      3.71 o
  -4   4   2      111.37       84.91      1.81 o
  -2   4   2      191.70      217.30      2.79 o
   0   4   2     2507.81     2593.79     14.12 o
   2   4   2      411.64      368.00      3.27 o
   4   4   2     1107.58     1153.39      7.57 o
   6   4   2      141.24      118.05      2.18 o
   8   4   2        7.48        9.57      2.27 o
  10   4   2      801.00      740.15     12.29 o
  12   4   2       24.66       21.83      4.21 o
  14   4   2        0.78        1.70      3.03 o
 -13   5   2       10.78        8.50      2.64 o
 -11   5   2      194.18      178.50      6.36 o
  -9   5   2       43.44       41.14      3.50 o
  -7   5   2      758.57      770.47      7.91 o
  -5   5   2      554.65      567.16      4.12 o
  -3   5   2      195.84      139.10      2.18 o
  -1   5   2     1143.81     1217.21      7.41 o
   1   5   2      566.06      612.46      4.31 o
   3   5   2     1092.62     1044.91      7.42 o
   5   5   2      407.85      366.88      4.19 o
   7   5   2       10.19        9.56      2.26 o
   9   5   2        3.47       -0.32      2.25 o
  11   5   2       48.60       53.56      5.43 o
  13   5   2        1.98        0.58      2.47 o
 -14   6   2       17.08        6.60      2.27 o
 -12   6   2       54.95       32.54      5.31 o
 -10   6   2       10.44       12.57      3.17 o
  -8   6   2      125.23      120.71      4.47 o
  -6   6   2     2925.61     2886.83     50.78 o
  -4   6   2       33.18       30.19      2.04 o
  -2   6   2        4.11        3.63      1.09 o
   0   6   2       41.01       19.68      1.26 o
   2   6   2        0.59        0.40      0.74 o
   4   6   2     3416.23     3352.64     28.22 o
   6   6   2       40.59       45.75      3.87 o
   8   6   2       37.46       41.02      3.58 o
  10   6   2       91.12       70.06      4.52 o
  12   6   2       46.17       17.44      4.85 o
 -13   7   2        2.43        0.56      3.53 o
 -11   7   2        3.35        0.55      1.92 o
  -9   7   2       24.64       28.67      4.83 o
  -7   7   2      127.85      143.03      6.89 o
  -5   7   2      333.85      327.76      6.68 o
  -3   7   2       68.30       57.89      2.41 o
  -1   7   2      181.98      173.50      3.25 o
   1   7   2       36.36       42.74      1.95 o
   3   7   2      267.33      273.54      5.16 o
   5   7   2      666.69      705.68      9.43 o
   7   7   2       31.36       33.07      3.10 o
   9   7   2       23.95       23.78      2.86 o
  11   7   2        0.34        0.70      2.41 o
 -12   8   2       11.91        6.35      2.87 o
 -10   8   2       15.58       17.41      4.38 o
  -8   8   2       22.50       22.88      3.63 o
  -6   8   2     1169.58     1208.06     17.59 o
  -4   8   2        0.90        1.01      3.07 o
  -2   8   2        0.72        2.54      2.10 o
   0   8   2        0.82        2.22      2.01 o
   2   8   2        5.81        6.91      1.79 o
   4   8   2     1078.77     1099.69     15.43 o
   6   8   2       19.53       22.12      3.29 o
   8   8   2        1.97        2.17      2.62 o
  10   8   2       73.04       55.58      7.64 o
 -11   9   2        0.00        0.07      1.70 o
  -9   9   2       68.36       70.86      5.50 o
  -7   9   2      193.92      186.02      6.40 o
  -5   9   2        5.56        1.25      2.50 o
  -3   9   2       94.03       92.64      4.79 o
  -1   9   2        9.39        6.49      2.47 o
   1   9   2       24.77       27.95      3.69 o
   3   9   2       31.04       37.65      3.92 o
   5   9   2      283.28      278.15      6.41 o
   7   9   2        0.89        0.21      1.84 o
   9   9   2        8.75        4.98      1.95 o
  -8  10   2      154.58      172.70      6.41 o
  -6  10   2       12.31       10.68      3.15 o
  -4  10   2      242.50      235.99      7.36 o
  -2  10   2        1.58        2.05      1.76 o
   0  10   2      631.64      584.70     12.05 o
   2  10   2       81.16       85.24      6.26 o
   4  10   2      240.32      265.58      6.84 o
   6  10   2       69.67       73.05      5.47 o
   8  10   2        6.03        2.41      2.13 o
  -7  11   2        6.90        2.79      2.37 o
  -5  11   2       52.59       45.33      6.22 o
  -3  11   2      222.67      206.50     10.66 o
  -1  11   2      199.41      162.72     12.87 o
   1  11   2       96.52       85.51      7.28 o
   3  11   2        0.54        1.96      2.43 o
   5  11   2      281.65      325.39     10.85 o
  -2  12   2       18.37        6.48      2.78 o
   0  12   2       22.92        9.29      5.64 o
   2  12   2        8.79        3.08      2.67 o
 -15   1   3        3.26        3.92      3.38 o
 -13   1   3      579.94      575.53     11.96 o
 -11   1   3        1.69        2.85      2.01 o
  -9   1   3       20.79       32.34      1.48 o
  -7   1   3      148.71      163.90      2.47 o
  -5   1   3       74.92       82.79      2.08 o
  -3   1   3      181.42      218.26      4.51 o
  -1   1   3    44350.77    44702.40    321.19 o
   1   1   3     2361.35     2279.77     12.77 o
   3   1   3      261.24      256.94      3.25 o
   5   1   3      399.37      387.87      3.76 o
   7   1   3      316.79      337.12      4.40 o
   9   1   3      658.60      632.33      9.10 o
  11   1   3       70.80       70.89      3.82 o
  13   1   3        4.68        3.26      2.33 o
 -16   2   3        1.46       -0.86      1.90 o
 -14   2   3        5.12        4.04      2.52 o
 -12   2   3      614.52      636.87      9.47 o
 -10   2   3       91.51       97.48      3.54 o
  -8   2   3     1226.84     1245.61      7.54 o
  -6   2   3      231.13      228.68      2.74 o
  -4   2   3     4626.42     4330.79     21.74 o
  -2   2   3      680.64      691.05      6.34 o
   0   2   3    15490.37    14240.31     83.37 o
   2   2   3      756.11      717.19      4.57 o
   4   2   3      439.03      381.73      4.53 o
   6   2   3      750.76      765.90      5.39 o
   8   2   3      697.22      677.39      8.32 o
  10   2   3      265.53      249.59      7.21 o
  12   2   3       20.69       19.99      2.87 o
  14   2   3        0.44        1.19      2.51 o
 -15   3   3        3.54        1.13      1.48 o
 -13   3   3      250.52      258.78      6.59 o
 -11   3   3        0.29        1.78      1.98 o
  -9   3   3        4.35        2.89      1.64 o
  -7   3   3     5689.63     6160.07     33.69 o
  -5   3   3      841.64      812.02      5.95 o
  -3   3   3      626.34      618.59      4.77 o
  -1   3   3     2145.45     2218.69     13.84 o
   1   3   3     2484.09     2454.78     14.39 o
   3   3   3      558.16      598.16      4.62 o
   5   3   3       51.52       85.89      2.10 o
   7   3   3       70.95       63.10      2.41 o
   9   3   3        3.87        0.51      2.42 o
  11   3   3       12.87       14.79      3.08 o
  13   3   3        8.72        1.29      1.78 o
 -14   4   3        0.01       -0.91      2.01 o
 -12   4   3        7.73        7.91      3.28 o
 -10   4   3       15.16       12.14      2.74 o
  -8   4   3        0.07        0.57      1.36 o
  -6   4   3        5.47       14.67      1.29 o
  -4   4   3       45.42       40.61      1.69 o
  -2   4   3      978.32     1013.03      6.03 o
   0   4   3       20.82       22.13      1.80 o
   2   4   3      170.46      153.46      2.29 o
   4   4   3      580.00      633.54      5.99 o
   6   4   3     1123.70     1162.25     10.09 o
   8   4   3        0.03       -1.51      2.25 o
  10   4   3       68.34       79.55      4.82 o
  12   4   3       23.96       25.59      3.91 o
 -15   5   3        0.34        0.00      1.17 o
 -13   5   3       71.60       47.63      4.45 o
 -11   5   3        2.17        1.45      1.87 o
  -9   5   3       33.31       42.23      3.61 o
  -7   5   3      207.92      185.71      3.81 o
  -5   5   3      401.24      370.57      3.50 o
  -3   5   3       63.25       67.25      1.63 o
  -1   5   3     4404.63     4548.50     30.16 o
   1   5   3       33.36       36.82      1.72 o
   3   5   3      164.81      170.36      3.11 o
   5   5   3       12.22       14.66      2.46 o
   7   5   3      123.42      135.01      4.91 o
   9   5   3      178.95      132.73      7.71 o
  11   5   3        2.76        1.47      2.37 o
  13   5   3        6.22        0.41      3.76 o
 -14   6   3        7.68        4.29      2.39 o
 -12   6   3      120.34      100.86      7.51 o
 -10   6   3        3.17        1.87      1.93 o
  -8   6   3       47.27       55.53      4.20 o
  -6   6   3       66.19       52.17      4.78 o
  -4   6   3       43.80       37.61      2.05 o
  -2   6   3      601.27      646.47      5.61 o
   0   6   3      231.73      181.99      2.76 o
   2   6   3        0.66        1.79      1.09 o
   4   6   3        3.60        3.25      1.41 o
   6   6   3      326.25      323.87      6.09 o
   8   6   3        7.23        5.47      2.43 o
  10   6   3       19.64       13.19      3.45 o
  12   6   3       14.36        4.18      2.70 o
 -13   7   3       14.95        6.68      2.73 o
 -11   7   3        7.12        2.81      2.87 o
  -9   7   3        0.28       -1.45      2.29 o
  -7   7   3     3829.52     3988.01     41.27 o
  -5   7   3      296.80      308.47      6.94 o
  -3   7   3       30.73       31.54      2.99 o
  -1   7   3       94.25       99.39      4.22 o
   1   7   3       24.72       22.52      1.64 o
   3   7   3      306.62      276.11      5.07 o
   5   7   3      956.43      976.66     11.54 o
   7   7   3        4.27        2.24      2.19 o
   9   7   3       14.49        8.69      1.99 o
  11   7   3        7.82        2.42      2.51 o
 -12   8   3        0.01        0.38      1.75 o
 -10   8   3        0.63       -0.18      2.48 o
  -8   8   3       11.53       12.73      3.98 o
  -6   8   3      348.63      360.23      9.39 o
  -4   8   3       62.21       61.78      3.70 o
  -2   8   3      259.45      265.43      6.22 o
   0   8   3        1.52        0.38      1.27 o
   2   8   3       70.23       73.67      3.90 o
   4   8   3     1304.81     1384.16     16.14 o
   6   8   3      242.50      270.85      6.58 o
   8   8   3        9.03        8.57      2.46 o
  10   8   3        0.76        0.65      2.11 o
 -11   9   3       61.27       68.09      4.62 o
  -9   9   3        6.06        5.71      2.51 o
  -7   9   3        1.85        2.76      2.99 o
  -5   9   3       21.57       20.89      3.86 o
  -3   9   3       91.14       83.15      3.94 o
  -1   9   3      401.18      344.54      7.38 o
   1   9   3      356.58      369.27      8.38 o
   3   9   3       14.23       19.54      4.82 o
   5   9   3      269.81      260.09     13.60 o
   7   9   3        0.95        0.14      1.50 o
   9   9   3       16.12        4.71      2.32 o
  -8  10   3      138.49      145.27      5.88 o
  -6  10   3       73.00       73.13      5.14 o
  -4  10   3      145.47      151.59      5.91 o
  -2  10   3      164.58      117.60      6.31 o
   0  10   3        3.37        2.90      2.15 o
   2  10   3       19.51       13.57      3.56 o
   4  10   3        6.93        7.04      3.30 o
   6  10   3        9.20        5.56      2.01 o
  -7  11   3      174.12      244.37      7.37 o
  -5  11   3       58.31       59.84      4.45 o
  -3  11   3       17.29       13.65      2.63 o
  -1  11   3        0.23        0.91      1.70 o
   1  11   3       13.02       10.22      2.59 o
   3  11   3       12.85        5.63      2.81 o
   5  11   3       28.86       16.98      4.94 o
  -2  12   3        0.04       -0.68      3.56 o
   0  12   3       52.48       48.89     12.73 o
 -16   0   4       50.26       44.87     16.72 o
 -14   0   4       28.85       27.30      5.45 o
 -12   0   4      540.33      615.71     18.44 o
 -10   0   4      531.08      512.14      8.25 o
  -8   0   4       20.76       12.76      1.65 o
  -6   0   4      515.92      495.28      6.06 o
  -4   0   4     4609.03     4232.96     32.16 o
  -2   0   4    77916.60    80800.04    943.36 o
   0   0   4      170.16      165.58      5.55 o
   2   0   4        3.40        1.53      1.18 o
   4   0   4     1108.57     1076.85     10.03 o
   6   0   4       10.99       22.58      2.52 o
   8   0   4      644.70      622.29     14.40 o
  10   0   4      890.66      975.22     21.22 o
  12   0   4       30.13       27.75      4.31 o
  14   0   4        0.19       -1.14      2.76 o
 -15   1   4      134.99      142.86      6.23 o
 -13   1   4       36.29       40.34      5.38 o
 -11   1   4        1.32       -0.78      1.75 o
  -9   1   4      939.18      907.53      6.82 o
  -7   1   4      108.02      125.18      2.05 o
  -5   1   4      358.04      326.09      3.79 o
  -3   1   4     1007.47      950.01      7.47 o
  -1   1   4      791.10      757.93      5.97 o
   1   1   4     1969.84     1887.45     11.27 o
   3   1   4      275.42      263.55      2.72 o
   5   1   4       99.50       86.55      2.17 o
   7   1   4      148.01      131.21      3.03 o
   9   1   4      680.07      683.14     11.02 o
  11   1   4       26.31       24.16      3.53 o
  13   1   4        0.54        0.84      2.25 o
 -16   2   4        0.65        1.41      2.87 o
 -14   2   4       46.86       45.76      4.98 o
 -12   2   4      107.36      110.99      4.83 o
 -10   2   4       96.45       95.68      3.72 o
  -8   2   4      216.84      260.65      3.29 o
  -6   2   4       46.91       47.74      1.70 o
  -4   2   4     1419.15     1382.48      9.05 o
  -2   2   4     3336.99     3346.12     19.33 o
   0   2   4     2537.79     2414.59     12.70 o
   2   2   4      802.57      787.88      5.07 o
   4   2   4     6496.56     6948.14     40.47 o
   6   2   4      144.45      133.46      2.50 o
   8   2   4       58.28       67.89      4.37 o
  10   2   4       54.31       46.87      5.15 o
  12   2   4       19.34       13.15      3.52 o
 -15   3   4        4.82        2.45      1.77 o
 -13   3   4      135.84      118.83      4.56 o
 -11   3   4        9.50       12.05      2.48 o
  -9   3   4       77.35       76.78      3.56 o
  -7   3   4        0.32        0.46      0.80 o
  -5   3   4      784.56      799.26      6.62 o
  -3   3   4        7.99       19.76      2.03 o
  -1   3   4      984.06      919.55      6.37 o
   1   3   4        7.50       17.84      1.51 o
   3   3   4      241.73      236.49      2.83 o
   5   3   4      163.21      170.50      2.80 o
   7   3   4       67.66       76.63      4.60 o
   9   3   4        0.18        1.72      2.54 o
  11   3   4       15.93       11.27      3.71 o
  13   3   4       62.18       57.63      7.58 o
 -14   4   4      131.65      115.15      5.63 o
 -12   4   4        3.59        2.78      1.82 o
 -10   4   4        0.07        1.16      2.03 o
  -8   4   4      169.15      160.14      3.84 o
  -6   4   4      150.78      142.63      2.72 o
  -4   4   4      831.18      814.61      6.23 o
  -2   4   4     3644.29     3586.16     19.78 o
   0   4   4        7.27        8.16      1.30 o
   2   4   4      403.83      388.92      3.50 o
   4   4   4     1741.66     1846.89     14.85 o
   6   4   4        0.00       -0.25      1.40 o
   8   4   4       71.96       70.13      5.26 o
  10   4   4      234.04      246.44     13.74 o
  12   4   4        6.29        2.55      3.28 o
 -15   5   4        0.72        1.42      1.91 o
 -13   5   4       11.90        8.00      2.33 o
 -11   5   4      139.60      147.55      6.93 o
  -9   5   4      451.13      465.72      9.30 o
  -7   5   4        5.92        6.71      1.55 o
  -5   5   4       30.74       27.54      1.69 o
  -3   5   4      267.69      253.54      3.58 o
  -1   5   4      325.23      329.83      3.21 o
   1   5   4      257.60      259.24      2.57 o
   3   5   4       38.83       36.56      1.96 o
   5   5   4       43.24       41.19      3.13 o
   7   5   4      150.94      155.54      5.84 o
   9   5   4      163.60      148.23      6.23 o
  11   5   4        6.08        4.00      3.37 o
 -14   6   4       72.80       55.15      9.90 o
 -12   6   4       28.21       21.30      2.75 o
 -10   6   4      116.38      120.45      4.31 o
  -8   6   4      794.80      830.39     14.58 o
  -6   6   4        9.45        6.29      2.36 o
  -4   6   4       88.07       83.89      2.57 o
  -2   6   4      422.89      471.95      4.46 o
   0   6   4       39.15       36.76      1.62 o
   2   6   4      229.65      216.79      3.29 o
   4   6   4     1518.74     1479.67     16.05 o
   6   6   4        0.99        0.70      1.75 o
   8   6   4      181.30      172.91      7.35 o
  10   6   4        0.17        3.76      2.95 o
  12   6   4       64.63       77.19      6.97 o
 -13   7   4       36.03       10.03      2.99 o
 -11   7   4       40.77       39.74      4.18 o
  -9   7   4       70.38       86.44      5.08 o
  -7   7   4       49.36       52.61      4.59 o
  -5   7   4       54.86       55.29      5.59 o
  -3   7   4      497.99      490.77      7.56 o
  -1   7   4        0.00       -1.04      1.70 o
   1   7   4      449.76      455.51      7.34 o
   3   7   4      152.32      142.61      4.87 o
   5   7   4      414.07      430.46      7.48 o
   7   7   4       76.47       92.11      4.33 o
   9   7   4       80.47      101.09      4.84 o
  11   7   4       30.40       10.65      3.58 o
 -12   8   4       57.19       57.82     11.66 o
 -10   8   4       28.32       28.41      3.98 o
  -8   8   4     2186.38     2340.44     35.84 o
  -6   8   4      140.83      141.99      5.71 o
  -4   8   4      810.80      834.43     11.80 o
  -2   8   4        1.77        3.91      2.18 o
   0   8   4      489.17      482.00     10.03 o
   2   8   4      304.23      306.04      8.31 o
   4   8   4      210.39      194.84      5.77 o
   6   8   4      296.84      289.64      6.70 o
   8   8   4      214.08      211.27     11.14 o
  10   8   4       99.32       82.36     17.17 o
 -11   9   4      156.83      193.06      6.35 o
  -9   9   4       13.21        9.67      3.23 o
  -7   9   4        9.20        5.95      3.59 o
  -5   9   4      121.27      127.17      6.75 o
  -3   9   4      121.64      120.29      4.60 o
  -1   9   4      254.68      230.91      8.72 o
   1   9   4        8.77        9.88      3.13 o
   3   9   4        2.68        0.64      2.04 o
   5   9   4       18.19       16.09      3.49 o
   7   9   4       97.09      100.30      6.72 o
  -8  10   4        8.95        6.05      2.90 o
  -6  10   4      141.16      148.30      6.52 o
  -4  10   4      148.48      156.62      5.87 o
  -2  10   4       90.66       63.46      3.55 o
   0  10   4        0.00       -1.96      2.67 o
   2  10   4      126.25      145.34     10.90 o
   4  10   4       53.98       57.70      6.25 o
   6  10   4       17.05        7.79      2.23 o
  -7  11   4       42.59       35.37      4.76 o
  -5  11   4        0.36        1.87      2.08 o
  -3  11   4        0.59        0.85      1.52 o
  -1  11   4        4.29        0.48      1.99 o
   1  11   4        0.47        0.56      2.55 o
   3  11   4        9.89        4.36      2.85 o
 -15   1   5       28.09       32.60      3.78 o
 -13   1   5      362.95      393.28     10.03 o
 -11   1   5       50.41       45.25      4.09 o
  -9   1   5      194.99      198.48      2.62 o
  -7   1   5        1.20        1.08      1.16 o
  -5   1   5     1496.30     1485.86     10.44 o
  -3   1   5    16471.98    15893.40     96.48 o
  -1   1   5     2436.07     2550.63     14.48 o
   1   1   5      104.41      102.43      2.19 o
   3   1   5       45.34       35.38      1.27 o
   5   1   5        1.34        2.58      1.27 o
   7   1   5      231.55      213.37      6.56 o
   9   1   5     1607.40     1590.35     59.88 o
  11   1   5      260.08      285.87      9.93 o
  13   1   5        7.20        2.18      2.50 o
 -16   2   5        0.10        1.66      2.64 o
 -14   2   5       31.32       35.87      5.06 o
 -12   2   5      133.78      125.58      7.00 o
 -10   2   5      449.65      459.59      6.19 o
  -8   2   5       57.20       46.65      1.68 o
  -6   2   5        8.46       11.18      1.78 o
  -4   2   5     1636.43     1607.55     10.88 o
  -2   2   5     6330.90     6338.07     34.09 o
   0   2   5        0.59        1.37      0.76 o
   2   2   5     1362.91     1443.11      8.71 o
   4   2   5      244.65      264.55      2.93 o
   6   2   5     1051.11     1040.70     21.19 o
   8   2   5      304.10      303.09     10.29 o
  10   2   5      461.29      480.61     11.98 o
  12   2   5        4.23        3.39      2.64 o
 -15   3   5        1.72        2.39      1.93 o
 -13   3   5      462.37      424.17     15.20 o
 -11   3   5       18.85       19.06      2.42 o
  -9   3   5     1670.91     1642.27     14.22 o
  -7   3   5     1706.74     1804.75     10.85 o
  -5   3   5     1735.04     1658.36     10.21 o
  -3   3   5     4658.22     4759.14     28.78 o
  -1   3   5     2162.31     1995.27     11.22 o
   1   3   5      503.41      506.08      3.88 o
   3   3   5     1508.04     1703.99     12.66 o
   5   3   5     1257.84     1265.64     10.40 o
   7   3   5      192.49      184.71      6.54 o
   9   3   5       10.46        5.28      3.88 o
  11   3   5        0.57        2.98      3.17 o
  13   3   5        5.59       -0.24      2.71 o
 -14   4   5       62.55       53.07      5.14 o
 -12   4   5       20.05       19.87      2.75 o
 -10   4   5       62.00       61.33      3.88 o
  -8   4   5     1094.28     1152.44     10.11 o
  -6   4   5     1090.07     1125.76      8.03 o
  -4   4   5      659.49      701.50      5.21 o
  -2   4   5       13.19       11.10      2.15 o
   0   4   5     2539.95     2560.73     16.62 o
   2   4   5      315.41      294.70      4.28 o
   4   4   5      573.61      567.68      6.89 o
   6   4   5       32.78       37.14      2.79 o
   8   4   5      109.19      109.98      5.49 o
  10   4   5        0.17       -1.05      2.58 o
  12   4   5       45.76       28.49      5.19 o
 -15   5   5      166.43      183.12     14.04 o
 -13   5   5      422.73      415.66     14.24 o
 -11   5   5      573.88      626.07     10.43 o
  -9   5   5       58.95       60.26      3.82 o
  -7   5   5      363.62      389.46      5.93 o
  -5   5   5        4.19        4.84      1.45 o
  -3   5   5     3005.47     3081.35     19.09 o
  -1   5   5      117.43      135.81      2.40 o
   1   5   5       49.82       48.42      1.91 o
   3   5   5      175.58      133.06      3.76 o
   5   5   5      169.99      156.04      4.78 o
   7   5   5        0.83        0.34      2.18 o
   9   5   5      767.59      765.02     21.98 o
  11   5   5        4.17        2.08      4.64 o
 -14   6   5       43.22       31.45      5.06 o
 -12   6   5       59.01       56.31      4.39 o
 -10   6   5      751.79      808.01     12.69 o
  -8   6   5       23.77       18.73      4.99 o
  -6   6   5      491.83      463.62      7.24 o
  -4   6   5      217.29      211.25      4.02 o
  -2   6   5     3072.44     2983.46     20.79 o
   0   6   5      267.94      230.75      4.14 o
   2   6   5      385.94      346.40      6.03 o
   4   6   5      569.49      572.49      8.65 o
   6   6   5      230.64      221.62      6.83 o
   8   6   5      914.09      989.50     25.60 o
  10   6   5       21.98        8.19      3.74 o
 -13   7   5       61.20       41.35      7.39 o
 -11   7   5      213.66      233.31      8.10 o
  -9   7   5        0.07        1.88      2.48 o
  -7   7   5     1991.19     2062.38     23.33 o
  -5   7   5     1027.35     1037.23     12.92 o
  -3   7   5      445.37      410.89      7.38 o
  -1   7   5     2048.19     1939.72     49.28 o
   1   7   5       75.03       71.54      4.32 o
   3   7   5    10879.31    12072.73    135.93 o
   5   7   5      147.88      143.57      4.59 o
   7   7   5     1259.18     1352.35     47.79 o
   9   7   5        3.21        2.25      2.49 o
 -12   8   5      251.88      259.71      9.63 o
 -10   8   5       42.74       48.67      4.10 o
  -8   8   5     2423.94     2636.56     28.81 o
  -6   8   5       36.12       28.91      3.66 o
  -4   8   5      600.49      605.38      8.87 o
  -2   8   5      368.22      349.13     10.09 o
   0   8   5      905.27      969.95     17.13 o
   2   8   5      501.20      536.38     11.33 o
   4   8   5        0.07        0.77      2.07 o
   6   8   5       94.92       87.47      4.02 o
   8   8   5        1.81        0.98      1.45 o
 -11   9   5        0.28        1.22      2.37 o
  -9   9   5       97.95      107.19      5.78 o
  -7   9   5        0.58       -0.57      1.83 o
  -5   9   5      270.16      251.03     12.23 o
  -3   9   5      626.30      562.26     11.71 o
  -1   9   5      325.63      364.80     10.92 o
   1   9   5      151.04      149.78      6.91 o
   3   9   5      488.17      519.85     10.24 o
   5   9   5      145.23      144.66      7.40 o
   7   9   5       47.66       10.63      4.35 o
  -8  10   5       39.15       33.59      3.90 o
  -6  10   5        5.78        4.21      2.68 o
  -4  10   5        2.42        4.64      2.44 o
  -2  10   5       69.36       56.62      4.92 o
   0  10   5       12.45       17.36      3.37 o
   2  10   5       29.96       33.93      3.39 o
   4  10   5        5.17        3.91      2.43 o
   6  10   5       39.15       23.68      4.06 o
  -7  11   5       90.15      109.25      5.79 o
  -5  11   5       36.65       23.81      3.56 o
  -3  11   5      154.06      160.65     18.78 o
  -1  11   5      117.24      139.24      7.29 o
   1  11   5        1.60        0.67      2.63 o
   3  11   5      400.55      532.08     12.59 o
 -16   0   6       16.27       10.62      3.99 o
 -14   0   6     2078.20     2303.82     48.00 o
 -12   0   6      315.57      343.91     14.52 o
 -10   0   6      249.71      268.81      6.68 o
  -8   0   6      927.87      964.72     10.80 o
  -6   0   6      686.20      679.23      6.66 o
  -4   0   6       73.70       77.50      2.50 o
  -2   0   6     3315.53     3382.02     25.92 o
   0   0   6      787.55      792.46      6.70 o
   2   0   6     1585.79     1551.22     13.93 o
   4   0   6      466.57      487.38      9.96 o
   6   0   6      938.93      910.17     46.39 o
   8   0   6     3715.87     3851.97     99.91 o
  10   0   6       44.97       42.86      6.90 o
  12   0   6       10.28        1.26      1.99 o
 -15   1   6       19.49       17.85      3.63 o
 -13   1   6       29.48       32.07      4.97 o
 -11   1   6        1.31        2.56      2.17 o
  -9   1   6      150.24      164.54      3.36 o
  -7   1   6      507.79      481.87      4.98 o
  -5   1   6       83.75       70.92      2.75 o
  -3   1   6      209.69      177.71      2.55 o
  -1   1   6     1195.74     1196.71      6.88 o
   1   1   6     1581.01     1563.26      8.97 o
   3   1   6      119.22      127.38      2.53 o
   5   1   6        7.56        3.46      1.50 o
   7   1   6       31.20       26.23      3.17 o
   9   1   6      203.92      227.23      9.61 o
  11   1   6        0.04        0.09      1.92 o
 -16   2   6       69.05       54.50      5.52 o
 -14   2   6      149.53      150.64      6.53 o
 -12   2   6      190.28      199.73      7.43 o
 -10   2   6      343.65      318.88      5.45 o
  -8   2   6     3350.31     3648.91     22.27 o
  -6   2   6      908.29      902.31      6.61 o
  -4   2   6      185.04      212.88      3.75 o
  -2   2   6     1388.02     1455.25      9.21 o
   0   2   6       52.64       54.58      1.71 o
   2   2   6     6986.82     7401.43     45.08 o
   4   2   6        7.24        8.85      1.54 o
   6   2   6      679.85      733.96     14.81 o
   8   2   6       35.56       42.62      6.39 o
  10   2   6      161.78      168.32      7.42 o
  12   2   6       19.07        4.49      3.58 o
 -15   3   6       70.74       64.02      6.97 o
 -13   3   6      142.77      142.75      6.22 o
 -11   3   6      299.43      293.70      6.59 o
  -9   3   6       86.44       93.82      3.55 o
  -7   3   6     2060.09     2194.79     12.36 o
  -5   3   6        2.64        0.91      1.07 o
  -3   3   6     2279.47     2600.05     15.81 o
  -1   3   6     1880.36     1844.67      9.96 o
   1   3   6     3178.89     3585.35     22.12 o
   3   3   6     1415.04     1515.89     10.97 o
   5   3   6      410.44      463.54      8.77 o
   7   3   6      899.56     1007.94     16.66 o
   9   3   6      110.35      124.83      6.82 o
  11   3   6      280.54      328.01      9.15 o
 -14   4   6       30.18       20.64      3.14 o
 -12   4   6      586.54      582.56     12.37 o
 -10   4   6       82.51       76.55      4.33 o
  -8   4   6      257.45      235.65      4.45 o
  -6   4   6        2.22        6.04      1.21 o
  -4   4   6      449.64      427.93      5.06 o
  -2   4   6      317.17      306.54      3.54 o
   0   4   6      491.74      468.97      4.75 o
   2   4   6        5.21        8.11      1.66 o
   4   4   6       18.58       15.85      2.55 o
   6   4   6      204.67      213.88      9.41 o
   8   4   6      172.99      142.54      7.01 o
  10   4   6        5.45        7.82      4.22 o
  12   4   6       77.40       82.91     11.13 o
 -15   5   6       79.47       63.20     11.25 o
 -13   5   6       12.56       16.07      2.81 o
 -11   5   6      192.76      206.16      8.52 o
  -9   5   6        3.68        3.40      2.30 o
  -7   5   6     2001.88     1967.14     16.91 o
  -5   5   6      240.39      244.41      3.71 o
  -3   5   6      221.59      172.48      2.85 o
  -1   5   6      516.83      480.37      5.38 o
   1   5   6     2630.40     2625.96     23.24 o
   3   5   6        0.09        0.62      1.45 o
   5   5   6       87.26       85.08      3.84 o
   7   5   6      168.25      194.17      8.20 o
   9   5   6      157.21      178.63      7.05 o
  11   5   6       46.34       46.00      6.91 o
 -14   6   6       24.32       12.81      2.00 o
 -12   6   6       30.57       33.79      3.67 o
 -10   6   6      198.50      198.96      7.47 o
  -8   6   6      751.52      748.36     11.69 o
  -6   6   6     1100.48     1055.80     11.92 o
  -4   6   6      453.58      456.81      6.88 o
  -2   6   6     1838.59     1788.89     21.95 o
   0   6   6      292.35      297.90      7.70 o
   2   6   6        5.54        6.71      3.46 o
   4   6   6      151.35      142.45      5.85 o
   6   6   6      522.21      540.60     18.30 o
   8   6   6        0.00        3.42      2.92 o
  10   6   6      126.23      139.48      6.78 o
 -13   7   6        1.38        0.13      1.11 o
 -11   7   6      135.29      145.18      6.30 o
  -9   7   6       45.58       50.87      4.52 o
  -7   7   6      872.73      867.44     13.64 o
  -5   7   6      115.38      115.61      5.53 o
  -3   7   6      586.08      538.24      8.79 o
  -1   7   6      226.51      225.85      7.30 o
   1   7   6      630.57      678.91     10.67 o
   3   7   6     1288.57     1381.29     17.42 o
   5   7   6      186.60      202.65      7.46 o
   7   7   6      197.41      189.01     12.36 o
   9   7   6       24.99       11.20      3.89 o
 -12   8   6      337.76      356.91     15.01 o
 -10   8   6      386.29      404.08      9.26 o
  -8   8   6        0.01        1.34      2.10 o
  -6   8   6     1025.31     1029.23     29.51 o
  -4   8   6      719.91      711.21     10.00 o
  -2   8   6     2122.93     2156.33     28.59 o
   0   8   6      556.34      582.91     14.46 o
   2   8   6      185.85      196.28      6.12 o
   4   8   6      272.20      265.13      8.56 o
   6   8   6      791.52      801.68     27.37 o
   8   8   6       24.17       20.51      4.36 o
 -11   9   6       81.54       94.96     10.14 o
  -9   9   6       55.82       58.15      6.08 o
  -7   9   6      333.10      386.34      8.47 o
  -5   9   6      290.95      293.78     11.75 o
  -3   9   6      427.16      448.15      8.85 o
  -1   9   6       30.95       34.84      5.11 o
   1   9   6      333.61      364.22      9.17 o
   3   9   6       31.31       34.07      4.93 o
   5   9   6        5.61        2.28      2.17 o
   7   9   6      187.23      242.96     35.23 o
  -8  10   6       13.96       10.02      3.56 o
  -6  10   6       11.74       15.66      3.52 o
  -4  10   6        2.97        1.65      1.64 o
  -2  10   6        2.08        1.36      2.94 o
   0  10   6        0.34        2.12      2.84 o
   2  10   6       44.65       48.40      5.83 o
   4  10   6       11.21        5.50      2.42 o
  -5  11   6        0.01       -0.60      2.18 o
  -3  11   6       26.07       36.40      4.80 o
  -1  11   6       44.77       46.79      4.92 o
   1  11   6      161.95      204.23      7.72 o
 -15   1   7      214.44      216.30      6.82 o
 -13   1   7      453.47      467.53     10.47 o
 -11   1   7       66.18       74.05      3.61 o
  -9   1   7      180.60      175.23      3.98 o
  -7   1   7      265.90      269.31      3.56 o
  -5   1   7      713.64      762.38      5.95 o
  -3   1   7    17294.22    16914.04    115.65 o
  -1   1   7     1324.73     1378.44      7.65 o
   1   1   7      607.88      631.23      4.36 o
   3   1   7      230.74      254.48      3.85 o
   5   1   7      488.52      526.31     10.89 o
   7   1   7      521.24      499.70     14.64 o
   9   1   7      101.01      104.31      6.97 o
  11   1   7        0.65        1.49      2.42 o
 -16   2   7      134.08      140.37      5.32 o
 -14   2   7      188.17      193.88      6.55 o
 -12   2   7      251.34      260.54      8.04 o
 -10   2   7       15.56       16.28      2.90 o
  -8   2   7      978.47     1009.77      7.83 o
  -6   2   7        7.12        4.05      1.13 o
  -4   2   7     3692.25     4052.38     24.85 o
  -2   2   7      439.79      358.32      3.25 o
   0   2   7      438.09      516.55      4.14 o
   2   2   7      299.60      297.26      3.91 o
   4   2   7     1351.72     1402.64     16.47 o
   6   2   7       29.22       28.22      4.62 o
   8   2   7       24.43       21.01      4.49 o
  10   2   7      103.33      109.34      6.05 o
  12   2   7       34.37        3.89      4.00 o
 -15   3   7       40.85       23.55      4.29 o
 -13   3   7        8.61        6.00      2.67 o
 -11   3   7       87.96       80.55      3.63 o
  -9   3   7      904.61      902.58      9.96 o
  -7   3   7        4.16        4.32      1.25 o
  -5   3   7      395.66      382.82      3.79 o
  -3   3   7     1802.82     1699.97     11.17 o
  -1   3   7      241.35      254.49      3.43 o
   1   3   7      316.64      315.81      3.62 o
   3   3   7     2225.13     2390.23     21.42 o
   5   3   7       18.14       18.57      3.75 o
   7   3   7      367.13      361.82      9.28 o
   9   3   7        8.94       11.86      4.45 o
  11   3   7       24.35       13.56      4.12 o
 -14   4   7       16.52       14.25      2.62 o
 -12   4   7       37.42       37.60      3.88 o
 -10   4   7      154.65      154.92      5.08 o
  -8   4   7       76.15       83.26      3.31 o
  -6   4   7      408.30      402.55      4.53 o
  -4   4   7      109.51      140.47      3.14 o
  -2   4   7      318.18      324.70      5.03 o
   0   4   7      495.57      550.96      5.94 o
   2   4   7      592.76      588.86      9.46 o
   4   4   7        1.16        1.16      2.08 o
   6   4   7        0.55        1.81      2.86 o
   8   4   7       71.17       80.81      6.29 o
  10   4   7        2.60        1.62      2.86 o
 -15   5   7      407.34      466.57     14.96 o
 -13   5   7       85.83       83.05      5.51 o
 -11   5   7      149.06      160.96      7.38 o
  -9   5   7        1.08        0.86      2.15 o
  -7   5   7        1.79        4.68      2.18 o
  -5   5   7      128.29      121.87      4.03 o
  -3   5   7     1505.33     1412.46     14.77 o
  -1   5   7        0.41        2.30      1.90 o
   1   5   7      133.40      115.12      3.82 o
   3   5   7       20.18       12.92      3.35 o
   5   5   7      140.08      143.34      5.31 o
   7   5   7      590.37      561.77     13.28 o
   9   5   7       13.30       18.09      4.07 o
 -14   6   7      440.95      445.04     35.80 o
 -12   6   7      313.52      336.89      6.49 o
 -10   6   7      280.05      297.61      8.07 o
  -8   6   7      475.01      471.22      7.40 o
  -6   6   7       66.60       69.41      3.71 o
  -4   6   7     2440.80     2405.00     25.90 o
  -2   6   7        3.07        4.08      2.48 o
   0   6   7      892.98      875.14     13.36 o
   2   6   7      216.23      204.12      7.19 o
   4   6   7     1085.66     1148.53     18.83 o
   6   6   7      210.67      207.68     12.28 o
   8   6   7       19.69       26.79      4.46 o
  10   6   7      248.54      287.57     17.25 o
 -13   7   7      585.41      594.22     20.95 o
 -11   7   7      488.61      542.25     10.58 o
  -9   7   7     5508.00     5923.27     86.81 o
  -7   7   7      955.27     1017.90     14.15 o
  -5   7   7     1271.81     1282.76     15.80 o
  -3   7   7     1729.52     1730.24     27.71 o
  -1   7   7      692.10      705.40     13.35 o
   1   7   7     3368.10     3614.06     40.38 o
   3   7   7      255.95      249.06      7.33 o
   5   7   7     1129.58     1202.81     58.28 o
   7   7   7       19.98       10.86      3.36 o
   9   7   7      237.62      243.75     10.64 o
 -12   8   7       10.69        6.44      2.82 o
 -10   8   7        0.34       -1.43      1.95 o
  -8   8   7      418.40      447.33     10.81 o
  -6   8   7      232.79      231.10      7.46 o
  -4   8   7       87.89       84.86      5.08 o
  -2   8   7      252.41      247.61      7.92 o
   0   8   7        0.07        1.16      2.72 o
   2   8   7     1849.95     1964.67     33.37 o
   4   8   7        0.31        0.68      1.65 o
   6   8   7      140.48      128.20      9.48 o
   8   8   7       91.55      104.38      7.94 o
 -11   9   7        0.07        0.04      1.75 o
  -9   9   7      271.22      282.69      7.34 o
  -7   9   7        9.71        8.90      3.59 o
  -5   9   7      327.98      306.31     15.91 o
  -3   9   7      187.29      188.90      7.33 o
  -1   9   7      171.09      187.43      8.72 o
   1   9   7      118.98      115.21      5.49 o
   3   9   7       94.15       96.84      6.15 o
   5   9   7       60.56       47.74      7.26 o
  -8  10   7       71.60       84.37      9.58 o
  -6  10   7       22.03       13.69      2.21 o
  -4  10   7       85.95       84.12      4.76 o
  -2  10   7       68.36       72.37      4.68 o
   0  10   7        2.84        3.49      2.63 o
   2  10   7        0.80       -0.93      2.28 o
   4  10   7       18.97        5.92      3.37 o
  -5  11   7       98.28      134.12      8.53 o
  -3  11   7      153.26      183.49      8.02 o
  -1  11   7       33.12       17.65      3.49 o
   1  11   7      123.68      156.53      7.06 o
 -16   0   8       59.93       58.92     10.64 o
 -14   0   8      291.08      345.64     14.82 o
 -12   0   8        1.05       -0.55      3.97 o
 -10   0   8       34.45       31.64      5.60 o
  -8   0   8       35.59       36.03      3.96 o
  -6   0   8        1.70        1.91      1.94 o
  -4   0   8    14181.73    13447.19    126.55 o
  -2   0   8     1063.56      949.81      7.67 o
   0   0   8        8.55        4.39      1.29 o
   2   0   8      183.77      181.20      3.46 o
   4   0   8       83.12       86.35      3.75 o
   6   0   8       81.45       81.70      7.07 o
   8   0   8      625.17      574.13     54.49 o
  10   0   8       30.73       38.55      8.31 o
 -15   1   8      145.15      165.86      6.14 o
 -13   1   8       98.25       98.03      5.30 o
 -11   1   8       10.68       16.87      2.77 o
  -9   1   8        2.82        3.27      1.90 o
  -7   1   8      518.11      533.10      5.20 o
  -5   1   8      132.00      118.60      2.55 o
  -3   1   8       99.47       86.89      2.20 o
  -1   1   8        5.68        4.94      0.90 o
   1   1   8        0.50        2.39      0.88 o
   3   1   8       77.68       74.95      3.34 o
   5   1   8        0.13        1.80      2.04 o
   7   1   8      139.60      124.50      5.99 o
   9   1   8      137.23      140.13     11.39 o
  11   1   8        0.12        0.54      3.01 o
 -16   2   8        5.73        3.40      2.11 o
 -14   2   8       19.54       13.88      2.77 o
 -12   2   8       13.72       12.42      2.78 o
 -10   2   8     1083.60     1106.40     12.81 o
  -8   2   8        3.13        3.41      1.40 o
  -6   2   8      641.48      652.25      5.77 o
  -4   2   8      507.49      495.12      5.14 o
  -2   2   8      702.46      732.11      6.33 o
   0   2   8       22.68       30.63      1.54 o
   2   2   8      405.41      425.87      4.95 o
   4   2   8      189.95      202.96      7.78 o
   6   2   8      101.65       94.21      6.34 o
   8   2   8      101.65      114.35      6.43 o
  10   2   8        2.45        1.89      2.44 o
 -15   3   8        2.48        0.94      1.29 o
 -13   3   8      178.93      186.05      6.14 o
 -11   3   8       25.52       26.31      3.27 o
  -9   3   8      509.14      559.28      8.01 o
  -7   3   8        0.71        1.85      1.35 o
  -5   3   8      940.63      995.80      7.43 o
  -3   3   8        0.86        0.48      0.95 o
  -1   3   8     1102.16     1158.14     10.23 o
   1   3   8        1.28        0.80      1.78 o
   3   3   8      309.96      312.20      6.69 o
   5   3   8        0.42        0.76      3.09 o
   7   3   8      242.28      235.23     11.86 o
   9   3   8       31.78       35.11      4.44 o
  11   3   8        2.96        0.32      1.83 o
 -14   4   8       67.07       68.83      3.83 o
 -12   4   8       15.20       16.61      2.98 o
 -10   4   8      395.63      375.42      7.74 o
  -8   4   8        1.45        3.52      1.90 o
  -6   4   8      123.91      107.67      4.38 o
  -4   4   8     1693.92     1565.61     13.14 o
  -2   4   8      814.58      756.67      8.83 o
   0   4   8       18.57       27.33      4.14 o
   2   4   8        0.30        5.69      3.89 o
   4   4   8       12.13       10.08      3.21 o
   6   4   8       99.99      107.34      7.09 o
   8   4   8      182.07      172.57      6.89 o
  10   4   8       45.81       32.40      7.14 o
 -15   5   8        7.14        2.69      3.28 o
 -13   5   8       71.73       61.79      4.81 o
 -11   5   8       13.64       13.32      2.52 o
  -9   5   8        0.00        0.50      2.13 o
  -7   5   8      242.26      258.99      5.86 o
  -5   5   8       11.24       10.03      2.52 o
  -3   5   8       33.19       36.55      3.10 o
  -1   5   8       31.71       31.61      3.03 o
   1   5   8      101.70       97.23      7.36 o
   3   5   8      261.08      279.16      9.68 o
   5   5   8      169.39      173.31     10.95 o
   7   5   8       11.80        6.03      3.71 o
   9   5   8        0.08       -0.03      1.46 o
 -14   6   8      124.74      136.05      9.34 o
 -12   6   8      200.51      208.69      8.55 o
 -10   6   8      147.95      151.50      4.98 o
  -8   6   8      298.51      311.91      6.86 o
  -6   6   8       49.86       48.99      3.76 o
  -4   6   8     1152.26     1168.27     15.39 o
  -2   6   8        2.01        5.63      2.73 o
   0   6   8      247.17      237.86      6.87 o
   2   6   8     1468.65     1493.70     26.07 o
   4   6   8       14.51       20.26      4.39 o
   6   6   8        0.48       -1.83      2.61 o
   8   6   8       22.43        7.33      2.14 o
 -13   7   8        0.09       -1.11      2.15 o
 -11   7   8      163.03      163.93      7.72 o
  -9   7   8      426.95      476.01     10.21 o
  -7   7   8      303.60      309.81      8.38 o
  -5   7   8      141.22      142.18      6.65 o
  -3   7   8      436.02      442.04      7.97 o
  -1   7   8      378.68      370.74      8.71 o
   1   7   8        7.65        7.47      2.61 o
   3   7   8      130.95      142.92      8.21 o
   5   7   8       67.15       74.78      7.63 o
   7   7   8      161.82      177.35     11.12 o
 -12   8   8       18.95       10.84      2.76 o
 -10   8   8       20.62       18.43      4.03 o
  -8   8   8       35.86       30.62      3.88 o
  -6   8   8      317.92      291.32      8.50 o
  -4   8   8      156.58      156.08      6.23 o
  -2   8   8      602.08      612.42     11.58 o
   0   8   8       23.45       38.94      5.91 o
   2   8   8     2156.93     2207.76     93.80 o
   4   8   8       31.19       31.35      3.98 o
   6   8   8       93.53      102.81      6.32 o
  -9   9   8       78.85       81.23      4.65 o
  -7   9   8       14.92       12.90      2.53 o
  -5   9   8        5.17        6.25      2.59 o
  -3   9   8      178.03      191.05      7.43 o
  -1   9   8        7.69       10.33      3.93 o
   1   9   8       19.02       18.77      4.17 o
   3   9   8       17.24       13.95      3.08 o
   5   9   8      222.27      278.36     17.86 o
  -8  10   8       89.61      109.22     12.42 o
  -6  10   8        4.39        4.41      2.30 o
  -4  10   8       28.56       12.63      2.88 o
  -2  10   8       38.78       15.94      3.91 o
   0  10   8       69.40       73.18      5.63 o
   2  10   8        1.25       -0.84      2.68 o
 -15   1   9      232.15      249.44      8.77 o
 -13   1   9        1.80        4.75      2.83 o
 -11   1   9       96.50       86.49      3.96 o
  -9   1   9       51.59       49.07      3.46 o
  -7   1   9      539.83      475.83      7.00 o
  -5   1   9     2541.44     2474.36     15.99 o
  -3   1   9     1416.10     1355.36     10.02 o
  -1   1   9        0.04        1.36      0.81 o
   1   1   9        0.85        0.39      0.66 o
   3   1   9        5.14        8.83      2.65 o
   5   1   9       46.54       55.99      4.53 o
   7   1   9      952.39     1007.74     23.83 o
   9   1   9       58.72       51.90     10.66 o
 -16   2   9       16.82        5.15      2.87 o
 -14   2   9        0.20       -0.31      1.87 o
 -12   2   9      105.42      105.14      4.49 o
 -10   2   9       23.47       30.29      3.44 o
  -8   2   9        2.58        7.37      2.20 o
  -6   2   9      333.50      296.98      4.65 o
  -4   2   9      619.32      585.23      6.32 o
  -2   2   9        0.41        1.32      0.94 o
   0   2   9       27.18       24.44      1.68 o
   2   2   9      146.87      138.03      5.06 o
   4   2   9        4.27        0.87      2.32 o
   6   2   9       91.65       85.19      5.49 o
   8   2   9        3.66        0.76      2.47 o
  10   2   9        2.37        0.56      2.54 o
 -15   3   9       24.44       12.47      2.25 o
 -13   3   9        6.64        8.76      2.95 o
 -11   3   9        5.09        5.25      2.36 o
  -9   3   9      412.52      453.05      8.89 o
  -7   3   9      143.08      146.21      4.33 o
  -5   3   9      224.98      246.84      4.59 o
  -3   3   9      322.33      351.88      5.54 o
  -1   3   9      131.55      103.47      3.90 o
   1   3   9     2510.88     2723.71     31.30 o
   3   3   9        2.17        1.82      2.14 o
   5   3   9       17.88       18.82      3.26 o
   7   3   9      222.82      237.69      7.38 o
   9   3   9       28.28       10.83      3.31 o
 -14   4   9        0.07        0.37      1.47 o
 -12   4   9       47.35       58.27      3.55 o
 -10   4   9       55.89       60.74      3.51 o
  -8   4   9        3.51        5.71      2.02 o
  -6   4   9       88.68       74.39      3.94 o
  -4   4   9      370.75      384.52      7.16 o
  -2   4   9        5.78        4.27      1.97 o
   0   4   9       17.41       23.37      4.63 o
   2   4   9      125.51      142.55      8.34 o
   4   4   9       12.30       14.84      3.91 o
   6   4   9       48.39       57.90      8.73 o
   8   4   9        0.12        2.24      3.18 o
 -13   5   9        1.52        1.45      1.81 o
 -11   5   9       15.45       13.50      3.36 o
  -9   5   9       40.80       41.69      3.40 o
  -7   5   9       89.28       88.77      4.15 o
  -5   5   9      385.35      401.92      6.83 o
  -3   5   9      243.98      249.78      7.48 o
  -1   5   9        1.01       -0.90      2.79 o
   1   5   9       19.43       16.98      5.01 o
   3   5   9       37.52       36.57      6.68 o
   5   5   9       32.83       36.94      6.30 o
   7   5   9      241.25      230.44     11.64 o
   9   5   9        7.65        3.00      4.09 o
 -14   6   9        3.51        0.93      3.04 o
 -12   6   9       38.78       34.84      4.58 o
 -10   6   9        0.48       -0.30      1.78 o
  -8   6   9        6.65        6.12      2.23 o
  -6   6   9       68.98       70.69      4.20 o
  -4   6   9      259.00      247.57      6.62 o
  -2   6   9       16.94       15.47      3.56 o
   0   6   9        8.65       16.03      4.06 o
   2   6   9        7.81        6.29      5.30 o
   4   6   9        2.36        1.51      3.25 o
   6   6   9       78.69       99.10      8.09 o
   8   6   9        0.16        0.19      2.67 o
 -13   7   9       35.61       19.63      4.14 o
 -11   7   9      205.14      207.76      7.54 o
  -9   7   9      702.92      718.80     13.84 o
  -7   7   9        1.81        0.22      1.59 o
  -5   7   9        3.16        1.67      2.36 o
  -3   7   9        4.35        7.76      2.54 o
  -1   7   9       16.47       19.42      4.48 o
   1   7   9     1992.14     2207.08     30.95 o
   3   7   9        0.42        3.37      3.55 o
   5   7   9        4.42        6.62      4.30 o
   7   7   9        2.32        2.72      2.96 o
 -10   8   9      313.15      329.96      9.87 o
  -8   8   9      143.49      137.58      4.93 o
  -6   8   9        9.90       16.80      3.32 o
  -4   8   9      240.29      249.01      7.55 o
  -2   8   9        0.12        0.64      2.02 o
   0   8   9      263.01      300.18     13.41 o
   2   8   9      307.15      361.54     11.47 o
   4   8   9       54.71       25.60      4.71 o
   6   8   9       29.33       11.73      5.20 o
  -9   9   9        0.00       -0.30      2.70 o
  -7   9   9       94.48       93.41      8.40 o
  -5   9   9      155.84      165.35      6.09 o
  -3   9   9      155.29      160.98      6.02 o
  -1   9   9        3.33        2.91      2.45 o
   1   9   9        0.66        2.18      2.07 o
   3   9   9        0.19       -0.61      1.88 o
  -6  10   9        0.02       -1.30      2.36 o
  -4  10   9       67.09       68.98      9.79 o
  -2  10   9       30.99       16.74      3.56 o
   0  10   9        0.38        0.39      2.38 o
 -16   0  10      585.79      622.40     42.75 o
 -14   0  10        0.49       -0.31      3.14 o
 -12   0  10       24.88       25.20      3.82 o
 -10   0  10      117.14      122.73      6.74 o
  -8   0  10       23.69       28.59      4.14 o
  -6   0  10       81.80       70.53      3.77 o
  -4   0  10     2515.19     2553.68     34.29 o
  -2   0  10      179.75      165.90      3.91 o
   0   0  10       37.16       24.73      6.39 o
   2   0  10      461.80      483.68     10.40 o
   4   0  10       14.46        9.17      3.82 o
   6   0  10     3150.07     3461.09    171.04 o
   8   0  10        4.25        6.16      6.96 o
 -15   1  10        9.86        4.62      2.01 o
 -13   1  10       94.75       95.97      4.41 o
 -11   1  10        8.80        6.95      2.09 o
  -9   1  10       61.21       60.57      5.41 o
  -7   1  10       33.25       45.25      4.25 o
  -5   1  10      819.31      811.25      9.76 o
  -3   1  10      123.21      114.88      3.52 o
  -1   1  10        4.78        3.48      1.12 o
   1   1  10      112.63      108.31      3.72 o
   3   1  10      155.92      165.42     12.56 o
   5   1  10        1.34       -0.13      2.33 o
   7   1  10       27.13       30.83      4.37 o
   9   1  10       12.68        5.50      3.93 o
 -16   2  10       79.78       78.94      4.96 o
 -14   2  10       72.71       75.66      4.23 o
 -12   2  10      101.40      114.04      4.70 o
 -10   2  10     1130.72     1183.80     13.13 o
  -8   2  10      148.67      142.74      5.21 o
  -6   2  10       52.27       51.02      5.25 o
  -4   2  10       33.41       33.05      2.05 o
  -2   2  10       45.86       35.60      2.87 o
   0   2  10     1193.11     1223.09     17.40 o
   2   2  10        0.25        3.87      2.51 o
   4   2  10       73.61       72.11      5.77 o
   6   2  10      120.21      121.70      7.50 o
   8   2  10        5.50        1.72      2.08 o
 -15   3  10       14.59        7.37      3.03 o
 -13   3  10        1.48        2.59      2.31 o
 -11   3  10        3.83        8.71      2.87 o
  -9   3  10        1.98        1.70      2.25 o
  -7   3  10       29.11       25.10      2.60 o
  -5   3  10      115.36      109.07      5.02 o
  -3   3  10      479.08      473.67      6.65 o
  -1   3  10       14.79       10.77      2.87 o
   1   3  10      270.37      283.24      7.94 o
   3   3  10      129.73      140.71      6.56 o
   5   3  10      133.31      151.06      7.67 o
   7   3  10       24.83       34.51      4.78 o
   9   3  10       31.37       20.99      5.67 o
 -14   4  10        2.13       -0.03      1.72 o
 -12   4  10       27.17       27.23      4.02 o
 -10   4  10      116.99      125.04      5.32 o
  -8   4  10       62.41       71.32      4.56 o
  -6   4  10      214.03      196.50      5.78 o
  -4   4  10      179.90      161.94      5.56 o
  -2   4  10       63.84       62.37      4.42 o
   0   4  10       79.60       87.40      5.49 o
   2   4  10        3.60        6.29      3.06 o
   4   4  10        0.01       -2.17      6.22 o
   6   4  10      146.72      128.45      7.80 o
   8   4  10        4.18        1.76      2.49 o
 -13   5  10       19.97       13.45      4.34 o
 -11   5  10      139.04      135.73      4.81 o
  -9   5  10      202.73      223.58      6.17 o
  -7   5  10       21.00       22.37      2.79 o
  -5   5  10       49.59       57.72      4.51 o
  -3   5  10      220.69      249.72      6.80 o
  -1   5  10       94.12       81.93     19.22 o
   1   5  10       17.28       12.79      3.89 o
   3   5  10       43.42       44.61      5.62 o
   5   5  10        0.02       -1.78      3.51 o
   7   5  10       32.59       15.89      4.53 o
 -12   6  10       10.97        8.12      2.47 o
 -10   6  10      816.34      844.38     11.24 o
  -8   6  10        0.12        0.34      1.79 o
  -6   6  10        2.75        6.33      2.81 o
  -4   6  10       10.34       14.00      3.22 o
  -2   6  10       30.65       33.52      4.72 o
   0   6  10      688.96      696.30     15.08 o
   2   6  10        2.73        3.44      3.43 o
   4   6  10       16.69       11.39      3.93 o
   6   6  10       55.49       39.53     13.09 o
 -11   7  10        9.79        4.07      2.42 o
  -9   7  10      171.01      167.24      5.13 o
  -7   7  10       22.06       22.02      3.50 o
  -5   7  10       21.72       18.34      4.12 o
  -3   7  10       23.79       24.33      3.49 o
  -1   7  10       54.40       63.35      7.53 o
   1   7  10      377.52      398.22     11.33 o
   3   7  10        5.62       10.41      4.08 o
   5   7  10       11.00        5.77      4.14 o
 -10   8  10      228.85      247.82      8.64 o
  -8   8  10        0.03       -1.30      2.59 o
  -6   8  10        1.74        2.11      2.63 o
  -4   8  10       18.35       15.74      3.24 o
  -2   8  10       12.32       16.69      4.11 o
   0   8  10      448.82      517.32     11.82 o
   2   8  10       71.82       70.46      7.93 o
   4   8  10       14.85        7.31      3.65 o
  -9   9  10       26.56       16.89      3.80 o
  -7   9  10        0.51        0.59      2.05 o
  -5   9  10       28.81       16.02      3.14 o
  -3   9  10       58.11       59.79      6.62 o
  -1   9  10        2.35        2.19      2.84 o
   1   9  10       93.47      107.09      7.17 o
  -4  10  10       16.02        6.00      2.74 o
  -2  10  10      272.41      376.37      9.61 o
 -15   1  11      144.66      134.90     10.37 o
 -13   1  11       49.00       53.20      4.77 o
 -11   1  11       32.55       34.97      3.61 o
  -9   1  11      128.97      139.00      5.37 o
  -7   1  11      564.62      522.37      7.76 o
  -5   1  11     1456.37     1418.02     18.25 o
  -3   1  11     1307.67     1255.67     13.62 o
  -1   1  11      222.91      204.54      5.30 o
   1   1  11     1381.22     1407.73     19.38 o
   3   1  11       56.18       49.06      4.81 o
   5   1  11       29.65       39.39      4.60 o
   7   1  11       62.50       52.26      9.62 o
 -14   2  11      315.55      327.24     19.41 o
 -12   2  11       59.89       65.23      4.55 o
 -10   2  11      525.98      528.27      9.97 o
  -8   2  11      313.67      306.37      7.18 o
  -6   2  11      306.05      265.97      7.21 o
  -4   2  11      976.15      895.91     14.53 o
  -2   2  11      612.99      588.60      9.26 o
   0   2  11      309.45      286.78      6.65 o
   2   2  11        2.02        0.69      2.08 o
   4   2  11      362.14      355.73     19.31 o
   6   2  11       62.55       68.18      5.63 o
   8   2  11        1.93       -1.09      3.64 o
 -15   3  11      161.85      163.15     14.38 o
 -13   3  11       57.90       60.95      3.93 o
 -11   3  11       10.37       10.51      3.12 o
  -9   3  11      231.16      220.87      6.45 o
  -7   3  11      212.44      226.16      7.88 o
  -5   3  11       10.18        7.30      2.71 o
  -3   3  11       22.43       30.84      3.71 o
  -1   3  11       77.68       74.50      6.30 o
   1   3  11      357.09      370.31      8.35 o
   3   3  11       29.47       32.39      6.29 o
   5   3  11        0.03        1.23      2.49 o
   7   3  11       15.02        6.45      2.52 o
 -14   4  11       52.81       45.55      5.11 o
 -12   4  11        0.97        1.24      2.08 o
 -10   4  11       42.14       46.94      4.65 o
  -8   4  11       38.90       33.52      3.31 o
  -6   4  11       32.44       39.43      4.78 o
  -4   4  11      113.29       82.21      4.24 o
  -2   4  11        6.74        7.97      2.74 o
   0   4  11       72.51       50.05      6.65 o
   2   4  11      114.58      129.31      6.52 o
   4   4  11      254.34      252.04      9.27 o
   6   4  11       28.44       21.42     11.11 o
 -13   5  11       63.73       61.44      6.62 o
 -11   5  11       15.34       17.16      3.18 o
  -9   5  11      273.78      263.01      7.75 o
  -7   5  11        4.37        2.36      2.73 o
  -5   5  11     1573.56     1483.86     17.93 o
  -3   5  11       32.54       32.51      4.57 o
  -1   5  11      253.06      219.51      7.76 o
   1   5  11       12.00       13.48      4.20 o
   3   5  11       79.43       74.41      5.39 o
   5   5  11      285.00      299.34     13.16 o
   7   5  11        0.04        1.12      3.59 o
 -12   6  11       12.98        9.10      3.42 o
 -10   6  11        0.14        0.69      1.58 o
  -8   6  11        2.66        2.00      2.72 o
  -6   6  11       96.46       74.01      7.36 o
  -4   6  11        0.54        1.85      2.34 o
  -2   6  11        0.02        2.21      3.08 o
   0   6  11        1.26        1.48      2.74 o
   2   6  11       58.91       58.80      5.97 o
   4   6  11        2.71        5.10      4.95 o
   6   6  11       24.07        8.77      4.91 o
 -11   7  11      799.25      821.76     49.42 o
  -9   7  11        0.01        1.25      2.51 o
  -7   7  11        3.68        2.28      2.46 o
  -5   7  11       54.87       57.36      4.05 o
  -3   7  11        2.85       11.24      3.77 o
  -1   7  11       36.02       36.59      5.13 o
   1   7  11      588.68      647.43     16.26 o
   3   7  11        5.50        2.51      2.05 o
   5   7  11        1.99        0.00      2.82 o
 -10   8  11       86.30       91.12      7.84 o
  -8   8  11      104.74      104.24      7.93 o
  -6   8  11        7.57        6.10      2.94 o
  -4   8  11       27.61       32.07      4.03 o
  -2   8  11       32.38       33.88      3.80 o
   0   8  11      360.23      452.98     11.74 o
   2   8  11       22.23       11.41      3.44 o
  -7   9  11      206.58      262.87     10.54 o
  -5   9  11      171.11      220.11      9.40 o
  -3   9  11      115.80      163.90      9.06 o
  -1   9  11       20.88        7.92      4.95 o
 -14   0  12      960.48     1094.35     23.73 o
 -12   0  12        1.36        1.01      2.84 o
 -10   0  12     2501.15     2562.03     44.98 o
  -8   0  12      437.92      459.90     12.91 o
  -6   0  12    15152.05    14920.60    283.89 o
  -4   0  12     1613.71     1628.77     34.17 o
  -2   0  12     3895.74     3906.21     66.76 o
   0   0  12     2011.82     2057.04     51.23 o
   2   0  12     1548.70     1530.09     37.33 o
   4   0  12     2661.01     3140.55     84.84 o
   6   0  12       23.56        8.68      6.25 o
 -15   1  12      368.34      440.20     12.52 o
 -13   1  12       51.41       51.50      3.22 o
 -11   1  12      961.93     1014.01     13.04 o
  -9   1  12      235.61      224.84      5.77 o
  -7   1  12      718.40      720.32     13.03 o
  -5   1  12     1355.30     1374.95     19.19 o
  -3   1  12      258.87      257.06      6.33 o
  -1   1  12     1411.61     1482.33     19.56 o
   1   1  12        1.14        0.70      3.23 o
   3   1  12      690.66      748.83     17.61 o
   5   1  12      291.31      306.89     18.04 o
   7   1  12      344.74      417.94     41.00 o
 -14   2  12        7.39        3.89      1.92 o
 -12   2  12      718.52      739.57      9.74 o
 -10   2  12      134.43      125.55      5.08 o
  -8   2  12      312.50      300.71      8.53 o
  -6   2  12       38.32       42.25      3.71 o
  -4   2  12      133.08      127.27      6.17 o
  -2   2  12       10.37        9.66      3.37 o
   0   2  12      389.16      405.18     12.29 o
   2   2  12        1.09        2.31      3.71 o
   4   2  12        2.44        1.61      2.81 o
   6   2  12        1.64        1.91      2.59 o
 -13   3  12        6.82        5.51      2.18 o
 -11   3  12        0.41       -0.23      1.46 o
  -9   3  12       38.90       47.43      4.10 o
  -7   3  12       12.47       13.26      3.95 o
  -5   3  12       34.11       37.83      4.62 o
  -3   3  12        3.72        4.22      2.78 o
  -1   3  12       28.37       28.14      4.11 o
   1   3  12        7.74        9.19      3.35 o
   3   3  12        0.71        0.85      2.51 o
   5   3  12       10.75        5.13      3.38 o
   7   3  12       14.00        2.45      4.98 o
 -14   4  12       29.59       14.01      3.82 o
 -12   4  12      320.48      335.75      9.03 o
 -10   4  12      148.88      140.07      6.04 o
  -8   4  12       95.67       92.46      6.15 o
  -6   4  12     1255.92     1197.68     18.00 o
  -4   4  12       24.25       32.70      4.80 o
  -2   4  12      150.94      142.32      5.58 o
   0   4  12      161.36      149.48      6.27 o
   2   4  12       67.62       78.71      6.92 o
   4   4  12       53.72       54.63      7.58 o
   6   4  12       65.56       58.64     18.69 o
 -13   5  12       93.52       99.67      6.60 o
 -11   5  12      255.43      274.55      7.18 o
  -9   5  12      156.57      148.69      6.74 o
  -7   5  12      182.75      178.82      6.04 o
  -5   5  12      984.02      895.41     12.47 o
  -3   5  12      141.12      149.41      5.25 o
  -1   5  12      823.96      771.90     14.06 o
   1   5  12       65.36       71.76      4.76 o
   3   5  12      389.93      411.96     20.13 o
   5   5  12       49.39       12.51      4.79 o
 -12   6  12      240.15      250.20      8.08 o
 -10   6  12      369.33      369.35     18.35 o
  -8   6  12        0.49        3.99      2.45 o
  -6   6  12       68.01       60.22      5.42 o
  -4   6  12       10.46        9.07      3.46 o
  -2   6  12      293.97      252.58      9.61 o
   0   6  12     1221.77     1295.90     31.71 o
   2   6  12      265.00      259.86     11.44 o
   4   6  12       63.38       70.37      5.85 o
 -11   7  12      220.18      227.71     10.51 o
  -9   7  12        4.31        4.57      2.42 o
  -7   7  12       39.02       21.50      3.19 o
  -5   7  12       15.49       19.35      3.91 o
  -3   7  12       46.34       35.59      5.83 o
  -1   7  12       36.67       37.81      5.71 o
   1   7  12        8.71        7.41      3.33 o
   3   7  12        1.72        3.67      3.32 o
  -8   8  12        1.21        0.03      1.95 o
  -6   8  12        0.56        1.65      2.03 o
  -4   8  12       26.72       18.94      3.61 o
  -2   8  12       71.64       92.34      7.13 o
   0   8  12      628.82      747.46     15.45 o
  -5   9  12       11.58        6.90      6.35 o
  -3   9  12       39.60       44.24      6.46 o
 -13   1  13        0.04        2.64      2.11 o
 -11   1  13     1219.78     1247.44     17.34 o
  -9   1  13       17.17       21.54      4.52 o
  -7   1  13      188.07      215.17      8.79 o
  -5   1  13        0.30       -2.63      2.63 o
  -3   1  13     1380.65     1427.69     22.47 o
  -1   1  13      750.08      725.12     14.85 o
   1   1  13      927.39     1023.76     24.25 o
   3   1  13      206.12      206.48      7.06 o
   5   1  13     1589.28     1915.44     39.90 o
 -14   2  13        3.51        2.02      1.77 o
 -12   2  13      357.34      378.59      7.19 o
 -10   2  13      113.89      124.20      5.51 o
  -8   2  13      527.04      532.16      9.06 o
  -6   2  13       37.50       36.39      4.38 o
  -4   2  13       25.93       23.21      4.16 o
  -2   2  13      459.78      447.31      8.63 o
   0   2  13        0.21        2.86      3.25 o
   2   2  13      126.35      128.38     11.37 o
   4   2  13       16.99        8.64      5.81 o
   6   2  13       48.49       42.26     17.31 o
 -13   3  13       19.16        9.61      2.21 o
 -11   3  13        0.34        0.11      1.98 o
  -9   3  13        9.57       10.44      3.83 o
  -7   3  13       59.46       59.09      4.31 o
  -5   3  13        4.46        3.47      2.98 o
  -3   3  13      174.64      163.06      7.42 o
  -1   3  13       69.01       78.51      5.91 o
   1   3  13       21.13       19.90      3.23 o
   3   3  13      157.04      172.40     11.28 o
   5   3  13       23.81       15.51      5.90 o
 -12   4  13       11.79        6.49      2.86 o
 -10   4  13      437.06      477.71      9.42 o
  -8   4  13       96.85       90.55      5.37 o
  -6   4  13      462.52      420.18      8.62 o
  -4   4  13        8.09        4.06      2.79 o
  -2   4  13      695.32      663.04     14.23 o
   0   4  13        7.47        5.90      2.47 o
   2   4  13      355.96      365.72     20.74 o
   4   4  13        3.29        0.91      2.13 o
 -11   5  13       14.10        6.59      2.89 o
  -9   5  13       19.90       20.43      3.87 o
  -7   5  13      425.83      370.83      8.14 o
  -5   5  13      171.19      148.63      7.12 o
  -3   5  13       35.41       26.92      4.96 o
  -1   5  13        0.30       -0.23      1.95 o
   1   5  13        0.22        5.01      3.07 o
   3   5  13       57.44       61.60      7.72 o
 -10   6  13      100.25      104.87      9.38 o
  -8   6  13       48.42       48.17      5.69 o
  -6   6  13        1.25       -1.13      1.83 o
  -4   6  13       30.41       30.22      3.77 o
  -2   6  13      120.36      121.16      6.08 o
   0   6  13        7.49        4.08      2.68 o
   2   6  13       38.78       29.69      6.89 o
  -9   7  13        0.03        0.74      1.90 o
  -7   7  13      111.16      104.07      6.44 o
  -5   7  13        0.73        0.17      1.77 o
  -3   7  13       93.67      100.97      5.80 o
  -1   7  13      638.74      765.24     12.78 o
   1   7  13       70.17       59.68      7.60 o
  -6   8  13        3.44        2.59      3.08 o
  -4   8  13       23.44       22.45      5.54 o
  -2   8  13        3.47        3.44      3.62 o
 -14   0  14       21.87       12.33      3.78 o
 -12   0  14      278.02      299.26     10.98 o
 -10   0  14        0.53       -1.56      3.14 o
  -8   0  14     1515.02     1410.53     37.59 o
  -6   0  14     1437.38     1371.76     25.13 o
  -4   0  14      792.83      781.68     18.73 o
  -2   0  14       35.03       41.70      6.21 o
   2   0  14       63.37       59.51     10.27 o
   4   0  14      215.87      243.46     11.24 o
 -13   1  14       64.48       62.98      8.82 o
 -11   1  14       14.57       14.72      3.10 o
  -9   1  14       20.58       22.92      4.21 o
  -7   1  14      224.05      224.00      8.91 o
  -5   1  14       33.44       40.87      5.25 o
  -3   1  14       37.32       37.47      5.25 o
  -1   1  14       42.74       44.31      6.83 o
   1   1  14      111.73      105.28      7.62 o
   3   1  14       29.94       17.53      6.04 o
   5   1  14        0.01        0.69      3.03 o
 -12   2  14       84.19       76.12      7.44 o
 -10   2  14       17.53       21.67      3.19 o
  -8   2  14       65.54       71.12      7.39 o
  -6   2  14        0.05       -3.23      3.66 o
  -4   2  14       77.22       74.17      6.21 o
  -2   2  14      407.20      418.87     12.46 o
   0   2  14      226.99      221.86     14.54 o
   2   2  14       69.06       59.17     10.45 o
   4   2  14        4.77        4.56     10.24 o
 -13   3  14        3.20        2.08      2.58 o
 -11   3  14       49.60       28.13      7.30 o
  -9   3  14        0.03       -0.15      1.69 o
  -7   3  14        4.31        4.83      3.59 o
  -5   3  14       26.92       29.78      4.82 o
  -3   3  14       45.64       43.15      3.07 o
  -1   3  14       12.06        8.29      4.70 o
   1   3  14        1.18       -0.49      4.33 o
   3   3  14        0.53        0.88      1.38 o
 -12   4  14       25.50       15.94      3.41 o
 -10   4  14        4.91        4.48      2.53 o
  -8   4  14       44.96       45.18      5.34 o
  -6   4  14      294.93      299.58      7.63 o
  -4   4  14        0.00       -0.21      1.95 o
  -2   4  14      143.80      156.87      6.97 o
   0   4  14       25.42       15.89      4.71 o
   2   4  14       28.82       14.93      6.93 o
 -11   5  14        7.62        1.47      2.45 o
  -9   5  14       50.79       23.91      3.74 o
  -7   5  14      187.65      171.19      6.43 o
  -5   5  14       51.68       40.21      9.50 o
  -3   5  14       43.54       30.96      5.16 o
  -1   5  14        0.39        0.68      2.18 o
   1   5  14      134.11      100.77     12.33 o
 -10   6  14        0.19        0.23      1.80 o
  -8   6  14       11.21        4.19      1.73 o
  -6   6  14        3.55        2.09      2.49 o
  -4   6  14       17.49        9.25      5.13 o
  -2   6  14      344.18      373.19     10.59 o
   0   6  14       23.43       19.74      4.62 o
  -7   7  14        7.63        7.42      4.14 o
  -5   7  14       54.38       34.11      5.34 o
  -3   7  14       27.07       18.50      4.29 o
  -1   7  14      291.08      329.25     11.08 o
 -13   1  15       43.24       17.75      4.42 o
 -11   1  15        0.68        0.20      1.95 o
  -9   1  15        1.89        1.55      2.38 o
  -7   1  15     1032.41      958.15     13.54 o
  -5   1  15        0.10        1.36      2.47 o
  -3   1  15       29.36       32.32      5.48 o
  -1   1  15       28.15       24.99      6.83 o
   1   1  15       36.25       17.46      4.44 o
 -12   2  15        0.32        0.41      1.54 o
 -10   2  15      195.43      221.59     10.25 o
  -8   2  15       54.54       71.87      6.63 o
  -6   2  15      259.88      282.83      9.54 o
  -4   2  15       11.06       12.09      5.13 o
  -2   2  15       95.18       92.53     13.10 o
   0   2  15       51.99       28.35      7.11 o
   2   2  15       37.41       37.59      5.57 o
 -11   3  15        4.57        3.46      2.16 o
  -9   3  15      110.35      106.80      7.84 o
  -7   3  15       20.92       26.56      5.12 o
  -5   3  15      118.81      123.14      7.45 o
  -3   3  15       28.64       27.68      6.98 o
  -1   3  15       15.30       11.74      3.40 o
   1   3  15       13.83        5.78      8.11 o
 -10   4  15        2.54       -0.21      2.35 o
  -8   4  15        5.09        6.80      3.57 o
  -6   4  15       31.06       23.15      3.84 o
  -4   4  15       27.08       31.76     12.09 o
  -2   4  15       72.34       68.91     13.51 o
   0   4  15       71.53       91.46     11.17 o
  -9   5  15        0.12        0.71      3.24 o
  -7   5  15      314.09      309.34     10.57 o
  -5   5  15       10.70       13.23      2.16 o
  -3   5  15       14.79        5.84      3.85 o
  -1   5  15        2.50       -1.40      3.10 o
  -8   6  15       14.01        5.74      2.80 o
  -6   6  15       24.72       10.76      5.96 o
  -4   6  15        0.69       -0.32      1.73 o
  -2   6  15        6.29        0.74      3.96 o
 -10   0  16       68.13       91.96      6.87 o
  -8   0  16     1142.50     1129.60     23.15 o
  -6   0  16      302.37      314.31      8.80 o
  -4   0  16        0.60       -1.05      7.87 o
 -11   1  16      108.38      123.66      6.79 o
  -9   1  16       12.64       12.17      3.50 o
  -7   1  16      237.30      255.90     10.07 o
  -5   1  16       55.56       61.90      6.13 o
  -3   1  16       88.62       97.74      5.62 o
  -1   1  16       77.08       66.27      5.88 o
 -10   2  16       43.45       38.03      5.32 o
  -8   2  16       70.07       75.27      9.64 o
  -6   2  16       52.46       50.50      6.29 o
  -4   2  16       11.32        9.86      2.81 o
  -2   2  16      427.07      463.18     19.42 o
   0   2  16       20.39       13.04      4.69 o
  -9   3  16       12.89        8.97      4.42 o
  -7   3  16       10.89        6.22      3.66 o
  -5   3  16       19.57       11.67      3.30 o
  -3   3  16        6.91        2.46      2.14 o
  -1   3  16       30.35       20.68     14.17 o
  -8   4  16      103.93       72.90     12.57 o
  -6   4  16       10.57        4.59      4.02 o
  -4   4  16        3.13        4.71      3.69 o
  -2   4  16       55.34       31.51     18.82 o
  -7   5  16       31.97       22.65      7.48 o
  -5   5  16       17.12        9.50      4.96 o
  -9   1  17      103.59       76.75      6.28 o
  -7   1  17      190.32      189.00      9.35 o
  -5   1  17        3.13        1.94      2.60 o
  -8   2  17       25.09       17.23      4.00 o
  -6   2  17       12.41        5.46      3.70 o
  -4   2  17        0.89        0.80      3.82 o
  -7   3  17       12.43        3.57      2.94 o
  -5   3  17       99.92      140.68     10.77 o
 
